# Supplementary material for: 2,2′-(Biphenyl-2,2′-diyldi­oxy)diaceto­hydrazide
Source: Acta Crystallogr Sect E Struct Rep Online. 2008 May 21;64(Pt 6):o1130–1. doi: 10.1107/S1600536808014864 (PMC2961455; doi:10.1107/S1600536808014864)
Supplement: Supplementary file 1 [file e-64-o1130-sup1.cif]

##############################################################################
###                                                                        ###
###        Electronic paper (Acta Crystallographica Section E)             ###
###                                                                        ###
##############################################################################
#                                                                            #
# This CIF contains the data in a paper accepted for publication in Acta     #
# Crystallographica Section E. It conforms to the requirements of Notes      #
# for Authors for Section E, and has been peer reviewed under the auspices   #
# of the IUCr Commission on Journals.                                        #
#                                                                            #
# Full details of the Crystallographic Information File format               #
# are given in the paper "The Crystallographic Information File (CIF):       #
# a New Standard Archive File for Crystallography" by S. R. Hall, F. H.      #
# Allen and I. D. Brown [Acta Cryst. (1991), A47, 655-685].                  #
#                                                                            #
# The current version of the core CIF dictionary is obtainable from          #
# ftp://ftp.iucr.org/pub/cif_core.dic. The current version number is 2.4.    #
#                                                                            #
# Software is freely available for graphical display of the structure(s) in  #
# this CIF.  For information consult the CIF home page http://www.iucr.org/  #
# cif/home.html                                                              #
#                                                                            #
# This file may be used for bona fide research purposes within the           #
# scientific community so long as proper attribution is given to the journal # 
# article from which it was obtained.                                        #
#                                                                            #
##############################################################################
                                             
data_I
_audit_creation_method     SHELXL-97
_chemical_name_systematic
;
2,2'-(Biphenyl-2,2'-diyldioxy)diacetohydrazide
;
_chemical_name_common     ?
_chemical_formula_moiety     'C16 H18 N4 O4'
_chemical_formula_sum     'C16 H18 N4 O4'
_chemical_formula_iupac     'C16 H18 N4 O4'
_chemical_formula_weight     330.34
_chemical_melting_point     ?
_symmetry_cell_setting     Triclinic
_symmetry_space_group_name_H-M     'P -1'
_symmetry_space_group_name_Hall     '-P 1'
loop_
    _symmetry_equiv_pos_as_xyz
    'x, y, z'
    '-x, -y, -z'
_cell_length_a     8.4041(17)
_cell_length_b     9.7148(19)
_cell_length_c     10.465(2)
_cell_angle_alpha     99.27(3)
_cell_angle_beta     92.50(3)
_cell_angle_gamma     113.85(3)
_cell_volume     765.7(3)
_cell_formula_units_Z     2
_cell_measurement_reflns_used     2518
_cell_measurement_theta_min     2.6694
_cell_measurement_theta_max     26.3626
_cell_measurement_temperature     153(2)
_exptl_crystal_description     chip
_exptl_crystal_colour     colorless
_exptl_crystal_size_max     0.31
_exptl_crystal_size_mid     0.29
_exptl_crystal_size_min     0.22
_exptl_crystal_density_diffrn     1.433
_exptl_crystal_density_meas     ?
_exptl_crystal_density_method     'not measured'
_exptl_crystal_F_000     348
_exptl_absorpt_coefficient_mu     0.105
_exptl_absorpt_correction_type     multi-scan
_exptl_absorpt_process_details     '(REQAB; Jacobson, 1998)'
_exptl_absorpt_correction_T_min     0.968
_exptl_absorpt_correction_T_max     0.977
_exptl_special_details
;
;
_diffrn_ambient_temperature     153(2)
_diffrn_radiation_type     MoK\a
_diffrn_radiation_wavelength     0.71073
_diffrn_radiation_source     'Sealed Tube'
_diffrn_radiation_monochromator     'Graphite Monochromator'
_diffrn_measurement_device
;
Rigaku Mercury CCD
;
_diffrn_measurement_method     'omega'
_diffrn_detector_area_resol_mean     14.6306
_diffrn_reflns_number     5673
_diffrn_reflns_av_R_equivalents     0.0088
_diffrn_reflns_av_sigmaI/netI     0.0120
_diffrn_reflns_theta_min     1.99
_diffrn_reflns_theta_max     25.15
_diffrn_reflns_theta_full     25.15
_diffrn_measured_fraction_theta_max     0.984
_diffrn_measured_fraction_theta_full     0.984
_diffrn_reflns_limit_h_min     -10
_diffrn_reflns_limit_h_max     9
_diffrn_reflns_limit_k_min     -10
_diffrn_reflns_limit_k_max     11
_diffrn_reflns_limit_l_min     -12
_diffrn_reflns_limit_l_max     12
_diffrn_reflns_reduction_process     'Lp corrections applied'
_diffrn_standards_number     0
_diffrn_standards_interval_count     0
_diffrn_standards_interval_time     0
_diffrn_standards_decay_%     0
_refine_special_details
;
Refinement of <i>F</i>^2^ against ALL reflections. The weighted <i>R</i>-factor
<i>wR</i> and goodness of fit <i>S</i> are based on <i>F</i>^2^, conventional
<i>R</i>-factors <i>R</i> are based on <i>F</i>, with <i>F</i> set to zero for
negative <i>F</i>^2^. The threshold expression of <i>F</i>^2^ >
\s(<i>F</i>^2^) is used only for calculating <i>R</i>-factors(gt) <i>etc</i>.
and is not relevant to the choice of reflections for refinement.
<i>R</i>-factors based on <i>F</i>^2^ are statistically about twice as large
as those based on <i>F</i>, and <i>R</i>- factors based on ALL data will be
even larger.
;
_reflns_number_total     2695
_reflns_number_gt     2440
_reflns_threshold_expression     I>2\s(I)
_refine_ls_structure_factor_coef     Fsqd
_refine_ls_matrix_type     full
_refine_ls_R_factor_all     0.040
_refine_ls_R_factor_gt     0.036
_refine_ls_wR_factor_gt     0.089
_refine_ls_wR_factor_ref     0.092
_refine_ls_goodness_of_fit_ref     1.05
_refine_ls_restrained_S_all     1.05
_refine_ls_number_reflns     2695
_refine_ls_number_parameters     237
_refine_ls_number_restraints     6
_refine_ls_hydrogen_treatment     mixed
_refine_ls_weighting_scheme     calc
_refine_ls_weighting_details
         'calc w=1/[\s^2^(Fo^2^)+(0.0447P)^2^+0.3477P] where P=(Fo^2^+2Fc^2^)/3'
_atom_sites_solution_hydrogens     geom
_atom_sites_solution_primary     direct
_atom_sites_solution_secondary     difmap
_refine_ls_shift/su_max     0.001
_refine_ls_shift/su_mean     0.000
_refine_diff_density_max     0.199
_refine_diff_density_min     -0.199
_refine_ls_extinction_method     none
_refine_ls_extinction_coef     ?
loop_
    _atom_type_symbol
    _atom_type_description
    _atom_type_scat_dispersion_real
    _atom_type_scat_dispersion_imag
    _atom_type_scat_source
    'C' 'C' 0.0033 0.0016
                         'International Tables Vol C Tables 4.2.6.8 and 6.1.1.4'
    'H' 'H' 0.0000 0.0000
                         'International Tables Vol C Tables 4.2.6.8 and 6.1.1.4'
    'N' 'N' 0.0061 0.0033
                         'International Tables Vol C Tables 4.2.6.8 and 6.1.1.4'
    'O' 'O' 0.0106 0.0060
                         'International Tables Vol C Tables 4.2.6.8 and 6.1.1.4'
_computing_data_collection     'CrystalClear (Rigaku/MSC, 2006)'
_computing_cell_refinement     'CrystalClear (Rigaku/MSC, 2006)'
_computing_data_reduction     'CrystalClear (Rigaku/MSC, 2006)'
_computing_structure_solution     'SHELXS (Sheldrick, 2008)'
_computing_structure_refinement     'SHELXTL (Sheldrick, 2008)'
_computing_molecular_graphics     'SHELXTL (Sheldrick, 2008)'
_computing_publication_material     'SHELXTL (Sheldrick, 2008)'
loop_
    _atom_site_type_symbol
    _atom_site_label
    _atom_site_fract_x
    _atom_site_fract_y
    _atom_site_fract_z
    _atom_site_U_iso_or_equiv
    _atom_site_adp_type
    _atom_site_calc_flag
    _atom_site_refinement_flags
    _atom_site_occupancy
    _atom_site_disorder_assembly
    _atom_site_disorder_group
    O O1 0.32268(15) -0.23766(13) -0.20890(9) 0.0317(3) Uani d . 1 . .
    O O2 0.26996(14) -0.02884(11) 0.08294(9) 0.0263(2) Uani d . 1 . .
    O O3 0.33765(13) 0.10884(10) 0.50896(8) 0.0242(2) Uani d . 1 . .
    O O4 0.41183(15) 0.35080(12) 0.81794(9) 0.0313(3) Uani d . 1 . .
    N N1 0.28627(18) -0.42946(14) -0.03033(12) 0.0282(3) Uani d D 1 . .
    H H1A 0.389(2) -0.419(2) 0.0137(16) 0.034 Uiso d D 1 . .
    H H1B 0.293(2) -0.452(2) -0.1191(14) 0.034 Uiso d D 1 . .
    N N2 0.28707(16) -0.28115(14) -0.00437(11) 0.0253(3) Uani d D 1 . .
    H H2 0.253(2) -0.254(2) 0.0732(15) 0.035(5) Uiso d D 1 . .
    N N3 0.41999(16) 0.39435(13) 0.61151(11) 0.0236(3) Uani d D 1 . .
    H H3 0.428(2) 0.362(2) 0.5272(14) 0.038(5) Uiso d D 1 . .
    N N4 0.46353(18) 0.55390(14) 0.64554(12) 0.0271(3) Uani d D 1 . .
    H H4A 0.544(2) 0.5916(19) 0.7182(15) 0.032 Uiso d D 1 . .
    H H4B 0.364(2) 0.565(2) 0.6732(16) 0.032 Uiso d D 1 . .
    C C1 0.29940(17) -0.19832(16) -0.09628(12) 0.0216(3) Uani d . 1 . .
    C C2 0.28191(18) -0.04884(16) -0.05358(12) 0.0217(3) Uani d . 1 . .
    H H2B 0.3851 0.0379 -0.0726 0.026 Uiso calc R 1 . .
    H H2C 0.1756 -0.0523 -0.1013 0.026 Uiso calc R 1 . .
    C C3 0.21044(17) 0.07599(15) 0.14010(12) 0.0196(3) Uani d . 1 . .
    C C4 0.20643(18) 0.19491(15) 0.08338(13) 0.0224(3) Uani d . 1 . .
    H H4C 0.2437 0.2059 -0.0002 0.027 Uiso calc R 1 . .
    C C5 0.14735(18) 0.29724(16) 0.15019(14) 0.0253(3) Uani d . 1 . .
    H H5A 0.1430 0.3779 0.1116 0.030 Uiso calc R 1 . .
    C C6 0.09474(18) 0.28244(15) 0.27275(14) 0.0246(3) Uani d . 1 . .
    H H6A 0.0544 0.3527 0.3181 0.029 Uiso calc R 1 . .
    C C7 0.10118(17) 0.16440(15) 0.32919(13) 0.0212(3) Uani d . 1 . .
    H H7A 0.0664 0.1557 0.4137 0.025 Uiso calc R 1 . .
    C C8 0.15766(16) 0.05875(14) 0.26424(12) 0.0187(3) Uani d . 1 . .
    C C9 0.15926(17) -0.07024(15) 0.32413(12) 0.0187(3) Uani d . 1 . .
    C C10 0.25033(17) -0.04279(15) 0.44785(12) 0.0189(3) Uani d . 1 . .
    C C11 0.25260(18) -0.16331(16) 0.50320(13) 0.0229(3) Uani d . 1 . .
    H H11A 0.3164 -0.1431 0.5864 0.028 Uiso calc R 1 . .
    C C12 0.1608(2) -0.31304(16) 0.43565(14) 0.0261(3) Uani d . 1 . .
    H H12A 0.1631 -0.3956 0.4724 0.031 Uiso calc R 1 . .
    C C13 0.0658(2) -0.34330(16) 0.31497(14) 0.0271(3) Uani d . 1 . .
    H H13A 0.0014 -0.4462 0.2700 0.033 Uiso calc R 1 . .
    C C14 0.06546(18) -0.22235(15) 0.26023(13) 0.0229(3) Uani d . 1 . .
    H H14A 0.0000 -0.2436 0.1776 0.028 Uiso calc R 1 . .
    C C15 0.36921(19) 0.14095(16) 0.64783(12) 0.0242(3) Uani d . 1 . .
    H H15A 0.4720 0.1228 0.6757 0.029 Uiso calc R 1 . .
    H H15B 0.2663 0.0717 0.6837 0.029 Uiso calc R 1 . .
    C C16 0.40281(17) 0.30626(16) 0.69949(12) 0.0218(3) Uani d . 1 . .
loop_
    _atom_site_aniso_label
    _atom_site_aniso_U_11
    _atom_site_aniso_U_22
    _atom_site_aniso_U_33
    _atom_site_aniso_U_12
    _atom_site_aniso_U_13
    _atom_site_aniso_U_23
    O1 0.0463(7) 0.0413(6) 0.0184(5) 0.0285(5) 0.0086(4) 0.0069(4)
    O2 0.0425(6) 0.0299(5) 0.0148(5) 0.0231(5) 0.0048(4) 0.0048(4)
    O3 0.0358(6) 0.0189(5) 0.0135(4) 0.0073(4) 0.0008(4) 0.0026(4)
    O4 0.0438(6) 0.0325(6) 0.0156(5) 0.0157(5) 0.0017(4) 0.0004(4)
    N1 0.0377(7) 0.0248(6) 0.0259(6) 0.0165(6) 0.0055(5) 0.0054(5)
    N2 0.0358(7) 0.0251(6) 0.0193(6) 0.0164(5) 0.0066(5) 0.0051(5)
    N3 0.0307(6) 0.0196(6) 0.0179(6) 0.0087(5) 0.0049(5) 0.0008(4)
    N4 0.0358(7) 0.0210(6) 0.0224(6) 0.0111(5) 0.0055(5) 0.0004(5)
    C1 0.0205(6) 0.0282(7) 0.0173(6) 0.0112(6) 0.0020(5) 0.0045(5)
    C2 0.0250(7) 0.0252(7) 0.0150(6) 0.0103(6) 0.0024(5) 0.0051(5)
    C3 0.0210(6) 0.0182(6) 0.0184(6) 0.0079(5) -0.0007(5) 0.0016(5)
    C4 0.0239(7) 0.0216(7) 0.0204(6) 0.0071(5) 0.0010(5) 0.0075(5)
    C5 0.0266(7) 0.0184(7) 0.0311(7) 0.0081(6) -0.0006(6) 0.0094(6)
    C6 0.0265(7) 0.0183(7) 0.0300(7) 0.0116(6) 0.0013(6) 0.0026(5)
    C7 0.0215(7) 0.0202(7) 0.0208(6) 0.0080(5) 0.0014(5) 0.0032(5)
    C8 0.0197(6) 0.0159(6) 0.0185(6) 0.0058(5) -0.0006(5) 0.0029(5)
    C9 0.0217(6) 0.0187(7) 0.0179(6) 0.0101(5) 0.0051(5) 0.0044(5)
    C10 0.0222(6) 0.0173(6) 0.0169(6) 0.0080(5) 0.0051(5) 0.0025(5)
    C11 0.0281(7) 0.0259(7) 0.0183(6) 0.0138(6) 0.0036(5) 0.0071(5)
    C12 0.0351(8) 0.0219(7) 0.0271(7) 0.0154(6) 0.0063(6) 0.0102(6)
    C13 0.0337(8) 0.0175(7) 0.0289(7) 0.0102(6) 0.0016(6) 0.0030(5)
    C14 0.0279(7) 0.0207(7) 0.0200(6) 0.0105(6) 0.0003(5) 0.0028(5)
    C15 0.0325(7) 0.0252(7) 0.0134(6) 0.0104(6) 0.0021(5) 0.0041(5)
    C16 0.0204(6) 0.0251(7) 0.0176(6) 0.0080(5) 0.0017(5) 0.0019(5)
_geom_special_details
;
All e.s.d.'s (except the e.s.d. in the dihedral angle between two l.s. planes)
are estimated using the full covariance matrix. The cell e.s.d.'s are taken
into account individually in the estimation of e.s.d.'s in distances, angles
and torsion angles; correlations between e.s.d.'s in cell parameters are only
used when they are defined by crystal symmetry. An approximate (isotropic)
treatment of cell e.s.d.'s is used for estimating e.s.d.'s involving l.s.
planes.
;
loop_
    _geom_bond_atom_site_label_1
    _geom_bond_atom_site_label_2
    _geom_bond_site_symmetry_2
    _geom_bond_distance
    _geom_bond_publ_flag
    O1 C1 . 1.2284(17) ?
    O2 C3 . 1.3736(16) ?
    O2 C2 . 1.4242(15) ?
    O3 C10 . 1.3779(17) ?
    O3 C15 . 1.4259(15) ?
    O4 C16 . 1.2338(16) ?
    N1 N2 . 1.4198(17) ?
    N1 H1A . 0.925(14) ?
    N1 H1B . 0.930(14) ?
    N2 C1 . 1.3320(18) ?
    N2 H2 . 0.907(14) ?
    N3 C16 . 1.3291(18) ?
    N3 N4 . 1.4196(17) ?
    N3 H3 . 0.904(14) ?
    N4 H4A . 0.914(14) ?
    N4 H4B . 0.936(14) ?
    C1 C2 . 1.5164(19) ?
    C2 H2B . 0.9900 ?
    C2 H2C . 0.9900 ?
    C3 C4 . 1.3924(19) ?
    C3 C8 . 1.4046(18) ?
    C4 C5 . 1.389(2) ?
    C4 H4C . 0.9500 ?
    C5 C6 . 1.385(2) ?
    C5 H5A . 0.9500 ?
    C6 C7 . 1.3901(19) ?
    C6 H6A . 0.9500 ?
    C7 C8 . 1.3922(19) ?
    C7 H7A . 0.9500 ?
    C8 C9 . 1.4931(18) ?
    C9 C14 . 1.3949(19) ?
    C9 C10 . 1.4037(19) ?
    C10 C11 . 1.3937(19) ?
    C11 C12 . 1.387(2) ?
    C11 H11A . 0.9500 ?
    C12 C13 . 1.386(2) ?
    C12 H12A . 0.9500 ?
    C13 C14 . 1.3888(19) ?
    C13 H13A . 0.9500 ?
    C14 H14A . 0.9500 ?
    C15 C16 . 1.514(2) ?
    C15 H15A . 0.9900 ?
    C15 H15B . 0.9900 ?
loop_
    _geom_angle_atom_site_label_1
    _geom_angle_atom_site_label_2
    _geom_angle_atom_site_label_3
    _geom_angle_site_symmetry_1
    _geom_angle_site_symmetry_3
    _geom_angle
    _geom_angle_publ_flag
    C3 O2 C2 . . 119.52(10) ?
    C10 O3 C15 . . 117.33(10) ?
    N2 N1 H1A . . 105.6(11) ?
    N2 N1 H1B . . 106.5(11) ?
    H1A N1 H1B . . 107.7(15) ?
    C1 N2 N1 . . 122.76(12) ?
    C1 N2 H2 . . 119.5(11) ?
    N1 N2 H2 . . 116.3(11) ?
    C16 N3 N4 . . 123.00(11) ?
    C16 N3 H3 . . 121.4(12) ?
    N4 N3 H3 . . 114.3(12) ?
    N3 N4 H4A . . 106.8(11) ?
    N3 N4 H4B . . 107.6(11) ?
    H4A N4 H4B . . 105.1(15) ?
    O1 C1 N2 . . 123.62(13) ?
    O1 C1 C2 . . 120.88(12) ?
    N2 C1 C2 . . 115.50(11) ?
    O2 C2 C1 . . 108.04(11) ?
    O2 C2 H2B . . 110.1 ?
    C1 C2 H2B . . 110.1 ?
    O2 C2 H2C . . 110.1 ?
    C1 C2 H2C . . 110.1 ?
    H2B C2 H2C . . 108.4 ?
    O2 C3 C4 . . 123.65(12) ?
    O2 C3 C8 . . 115.15(11) ?
    C4 C3 C8 . . 121.17(12) ?
    C5 C4 C3 . . 119.38(13) ?
    C5 C4 H4C . . 120.3 ?
    C3 C4 H4C . . 120.3 ?
    C6 C5 C4 . . 120.42(12) ?
    C6 C5 H5A . . 119.8 ?
    C4 C5 H5A . . 119.8 ?
    C5 C6 C7 . . 119.76(13) ?
    C5 C6 H6A . . 120.1 ?
    C7 C6 H6A . . 120.1 ?
    C6 C7 C8 . . 121.29(12) ?
    C6 C7 H7A . . 119.4 ?
    C8 C7 H7A . . 119.4 ?
    C7 C8 C3 . . 117.98(12) ?
    C7 C8 C9 . . 120.86(11) ?
    C3 C8 C9 . . 121.16(12) ?
    C14 C9 C10 . . 117.93(12) ?
    C14 C9 C8 . . 120.81(11) ?
    C10 C9 C8 . . 121.23(12) ?
    O3 C10 C11 . . 122.79(11) ?
    O3 C10 C9 . . 116.07(11) ?
    C11 C10 C9 . . 121.13(12) ?
    C12 C11 C10 . . 119.35(12) ?
    C12 C11 H11A . . 120.3 ?
    C10 C11 H11A . . 120.3 ?
    C13 C12 C11 . . 120.59(13) ?
    C13 C12 H12A . . 119.7 ?
    C11 C12 H12A . . 119.7 ?
    C12 C13 C14 . . 119.61(13) ?
    C12 C13 H13A . . 120.2 ?
    C14 C13 H13A . . 120.2 ?
    C13 C14 C9 . . 121.34(12) ?
    C13 C14 H14A . . 119.3 ?
    C9 C14 H14A . . 119.3 ?
    O3 C15 C16 . . 109.67(11) ?
    O3 C15 H15A . . 109.7 ?
    C16 C15 H15A . . 109.7 ?
    O3 C15 H15B . . 109.7 ?
    C16 C15 H15B . . 109.7 ?
    H15A C15 H15B . . 108.2 ?
    O4 C16 N3 . . 124.25(13) ?
    O4 C16 C15 . . 119.25(12) ?
    N3 C16 C15 . . 116.49(11) ?
loop_
    _geom_torsion_atom_site_label_1
    _geom_torsion_atom_site_label_2
    _geom_torsion_atom_site_label_3
    _geom_torsion_atom_site_label_4
    _geom_torsion_site_symmetry_1
    _geom_torsion_site_symmetry_2
    _geom_torsion_site_symmetry_3
    _geom_torsion_site_symmetry_4
    _geom_torsion
    _geom_torsion_publ_flag
    N1 N2 C1 O1 . . . . -5.0(2) ?
    N1 N2 C1 C2 . . . . 174.76(12) ?
    C3 O2 C2 C1 . . . . -163.98(11) ?
    O1 C1 C2 O2 . . . . -175.55(12) ?
    N2 C1 C2 O2 . . . . 4.71(16) ?
    C2 O2 C3 C4 . . . . -18.76(19) ?
    C2 O2 C3 C8 . . . . 163.23(12) ?
    O2 C3 C4 C5 . . . . -178.61(12) ?
    C8 C3 C4 C5 . . . . -0.7(2) ?
    C3 C4 C5 C6 . . . . 0.7(2) ?
    C4 C5 C6 C7 . . . . 0.0(2) ?
    C5 C6 C7 C8 . . . . -0.8(2) ?
    C6 C7 C8 C3 . . . . 0.82(19) ?
    C6 C7 C8 C9 . . . . -178.24(12) ?
    O2 C3 C8 C7 . . . . 178.01(11) ?
    C4 C3 C8 C7 . . . . -0.05(19) ?
    O2 C3 C8 C9 . . . . -2.93(18) ?
    C4 C3 C8 C9 . . . . 179.01(12) ?
    C7 C8 C9 C14 . . . . 122.12(14) ?
    C3 C8 C9 C14 . . . . -56.91(18) ?
    C7 C8 C9 C10 . . . . -55.87(18) ?
    C3 C8 C9 C10 . . . . 125.09(14) ?
    C15 O3 C10 C11 . . . . -25.80(18) ?
    C15 O3 C10 C9 . . . . 155.02(12) ?
    C14 C9 C10 O3 . . . . -178.44(11) ?
    C8 C9 C10 O3 . . . . -0.38(18) ?
    C14 C9 C10 C11 . . . . 2.38(19) ?
    C8 C9 C10 C11 . . . . -179.57(12) ?
    O3 C10 C11 C12 . . . . 179.79(12) ?
    C9 C10 C11 C12 . . . . -1.1(2) ?
    C10 C11 C12 C13 . . . . -0.8(2) ?
    C11 C12 C13 C14 . . . . 1.2(2) ?
    C12 C13 C14 C9 . . . . 0.1(2) ?
    C10 C9 C14 C13 . . . . -1.9(2) ?
    C8 C9 C14 C13 . . . . -179.96(13) ?
    C10 O3 C15 C16 . . . . -159.34(11) ?
    N4 N3 C16 O4 . . . . 4.7(2) ?
    N4 N3 C16 C15 . . . . -175.62(12) ?
    O3 C15 C16 O4 . . . . 171.27(12) ?
    O3 C15 C16 N3 . . . . -8.42(17) ?
loop_
    _geom_hbond_atom_site_label_D
    _geom_hbond_atom_site_label_H
    _geom_hbond_atom_site_label_A
    _geom_hbond_site_symmetry_A
    _geom_hbond_distance_DH
    _geom_hbond_distance_HA
    _geom_hbond_distance_DA
    _geom_hbond_angle_DHA
    N1 H1A O4 2_656 0.924(14) 2.192(15) 3.059(2) 155.7(15)
    N1 H1B O4 1_544 0.930(14) 2.510(17) 3.0112(18) 114.1(13)
    N3 H3 N4 2_666 0.900(13) 2.191(15) 2.9524(18) 141.9(14)
    N4 H4B O1 1_566 0.936(14) 2.267(16) 2.9873(18) 133.3(14)
    N1 H1B O1 . 0.930(14) 2.348(17) 2.7873(18) 108.6(13)
    N2 H2 O2 . 0.906(14) 2.118(17) 2.5375(16) 107.1(13)
    N3 H3 O3 . 0.900(13) 2.230(16) 2.5977(17) 103.9(12)
    C5 H5A N1 1_565 0.95 2.53 3.359(2) 146.3
    C11 H11A O1 1_556 0.95 2.47 3.292(2) 144.8
data_global
_journal_date_recd_electronic     2008-05-05
_journal_date_accepted     2008-05-16
_journal_name_full     'Acta Crystallographica, Section E'
_journal_year     2008
_journal_volume     64
_journal_issue      6
_journal_page_first     o1130
_journal_page_last     o1131
_journal_paper_category     QO
_journal_coeditor_code     PV2081
_publ_contact_author_name     'Dr. Muhammad Raza Shah'
_publ_contact_author_address
;
H.E.J Research Institute of Chemistry
International Center for Chemical and Biological Sciences
University of Karachi, Karachi- 75270, Pakistan.
;
_publ_contact_author_email     raza_shahm@yahoo.com
_publ_contact_author_fax     'Fax: +92-21-4819018-19'
_publ_contact_author_phone     '+92-21-4824934,Ext233,UAN.111-222-292'
_publ_section_title
;
2,2'-(Biphenyl-2,2'-diyldioxy)diacetohydrazide
;
loop_
    _publ_author_name
    _publ_author_address
    'Ibad, Farooq'
;
HEJ Research Institute of Chemistry
International Center for Chemical and Biological Sciences
University of Karachi, Karachi 75270, Pakistan
;
    'Mustafa, Asra'
;
HEJ Research Institute of Chemistry
International Center for Chemical and Biological Sciences
University of Karachi, Karachi 75270, Pakistan
;
    'Shah, Muhammad Raza'
;
HEJ Research Institute of Chemistry
International Center for Chemical and Biological Sciences
University of Karachi, Karachi 75270, Pakistan
;
    'VanDerveer, Donald'
;
Chemistry Department
Clemson University
Clemson, SC 29634-0973
USA
;
