# Supplementary material for: 2,2′-(Biphenyl-2,2′-diyldi­oxy)diaceto­hydrazide
Source: Acta Crystallogr Sect E Struct Rep Online. 2008 May 21;64(Pt 6):o1130–1. doi: 10.1107/S1600536808014864 (PMC2961455; doi:10.1107/S1600536808014864)
Supplement: Supplementary file 2 [file e-64-o1130-Isup2.hkl]

# 
# h,k,l, Fc-squared, Fo-squared, sigma(Fo-squared) and status flag 
# 
data_I
_shelx_title ' F4 in P-1' 
_shelx_refln_list_code          4 
_shelx_F_calc_maximum       49.75 
_exptl_crystal_F_000       348.00 
_reflns_d_resolution_high  0.8363 
 
loop_ 
 _symmetry_equiv_pos_as_xyz 
 'x, y, z' 
 '-x, -y, -z' 
 
_cell_length_a     8.4041 
_cell_length_b     9.7148 
_cell_length_c    10.4654 
_cell_angle_alpha  99.272 
_cell_angle_beta   92.503 
_cell_angle_gamma 113.848 
 
_shelx_F_squared_multiplier     1.000 
 
loop_ 
 _refln_index_h 
 _refln_index_k 
 _refln_index_l 
 _refln_F_squared_calc 
 _refln_F_squared_meas 
 _refln_F_squared_sigma 
 _refln_observed_status 
   1   0   0      194.09      157.80      1.32 o 
   3   0   0      135.88      100.92      1.35 o 
   4   0   0       31.76       34.07      1.08 o 
   5   0   0      129.53      122.11      1.01 o 
   6   0   0       94.75       88.85      0.91 o 
   7   0   0      102.83       98.58      0.97 o 
   8   0   0       20.20       19.45      0.66 o 
   9   0   0       52.29       51.55      1.28 o 
  -9   1   0       10.22        9.96      0.84 o 
  -8   1   0        1.21        0.72      0.81 o 
  -7   1   0      239.06      235.51      1.11 o 
  -6   1   0      348.41      357.49      5.36 o 
  -5   1   0      255.77      256.22      3.92 o 
  -4   1   0      764.68      739.64      4.42 o 
  -1   1   0      208.73      189.18      0.70 o 
   3   1   0     1273.68     1229.34      6.40 o 
   4   1   0     1344.25     1339.85      5.19 o 
   5   1   0       34.04       36.11      1.10 o 
   6   1   0       35.43       36.73      0.81 o 
   7   1   0       32.03       32.24      0.75 o 
   8   1   0       97.28      102.23      1.12 o 
  -9   2   0        0.10       -0.12      0.49 o 
  -8   2   0       56.56       56.55      2.41 o 
  -7   2   0      267.45      279.36      3.55 o 
  -6   2   0       78.43       84.30      1.60 o 
  -5   2   0       62.35       50.94      1.30 o 
  -4   2   0     1397.55     1375.15      6.28 o 
  -3   2   0      400.55      373.31      3.18 o 
  -2   2   0       19.03       29.39      3.02 o 
  -1   2   0      285.28      264.54      2.90 o 
   0   2   0      606.77      619.14      3.69 o 
   1   2   0      759.99      675.43      2.11 o 
   2   2   0      504.96      505.61      1.66 o 
   3   2   0       35.49       45.60      1.06 o 
   4   2   0       43.74       49.21      1.10 o 
   5   2   0      176.71      181.73      3.27 o 
   6   2   0        8.90        8.30      0.63 o 
   7   2   0       11.04       10.56      0.59 o 
   8   2   0      196.06      202.85      3.67 o 
  -9   3   0      247.07      262.90      4.29 o 
  -8   3   0       11.19       10.35      2.26 o 
  -7   3   0      619.51      682.46      7.21 o 
  -6   3   0        0.42        0.38      0.47 o 
  -5   3   0        4.49        7.27      1.67 o 
  -4   3   0        0.00        0.20      0.47 o 
  -3   3   0        4.41        3.40      0.89 o 
  -2   3   0      664.72      615.70      2.48 o 
  -1   3   0      162.12      142.16      1.12 o 
   0   3   0      543.13      505.63      1.88 o 
   1   3   0       10.83        6.36      0.35 o 
   2   3   0      317.55      314.52      1.49 o 
   3   3   0      303.65      311.94      1.44 o 
   4   3   0       86.24       87.79      2.22 o 
   5   3   0      161.62      169.47      1.94 o 
   6   3   0      117.80      118.48      1.75 o 
   7   3   0       19.73       20.91      0.63 o 
 -10   4   0       16.15       11.49      3.59 o 
  -9   4   0       25.54       20.71      1.28 o 
  -8   4   0        6.25        6.48      1.66 o 
  -7   4   0       80.32       81.88      2.19 o 
  -6   4   0        0.18        1.16      0.64 o 
  -5   4   0      500.60      489.76      1.62 o 
  -4   4   0      405.55      365.88      1.86 o 
  -3   4   0      452.71      456.57      2.43 o 
  -2   4   0     1756.16     1704.07     11.82 o 
  -1   4   0      516.32      490.55      1.85 o 
   0   4   0       27.23       29.01      0.48 o 
   1   4   0       60.33       71.15      0.63 o 
   2   4   0        0.00        0.79      0.50 o 
   3   4   0       77.98       79.59      1.05 o 
   4   4   0      131.37      126.83      1.45 o 
   5   4   0       52.11       49.25      1.14 o 
   6   4   0        4.87        3.68      0.40 o 
   7   4   0        0.06        0.21      0.27 o 
 -10   5   0       33.63       36.81      2.26 o 
  -9   5   0        6.77        5.14      1.55 o 
  -8   5   0       65.85       58.13      1.95 o 
  -7   5   0        6.45        8.33      1.39 o 
  -6   5   0        0.09        0.33      0.30 o 
  -5   5   0      165.05      175.81      1.40 o 
  -4   5   0       91.44       92.03      1.23 o 
  -3   5   0       75.74       89.17      1.60 o 
  -2   5   0     1088.82     1125.22      8.45 o 
  -1   5   0     1781.76     1837.07      4.68 o 
   0   5   0        3.22        5.44      0.58 o 
   1   5   0      429.84      405.56      2.09 o 
   2   5   0      438.91      440.94      2.23 o 
   3   5   0       39.24       40.19      1.97 o 
   4   5   0      265.64      264.89      1.98 o 
   5   5   0        2.94        1.11      0.32 o 
   6   5   0      151.38      159.90      1.86 o 
  -9   6   0       15.42       14.70      1.97 o 
  -7   6   0       12.90       13.95      1.61 o 
  -6   6   0      192.86      203.84      1.66 o 
  -5   6   0       86.69       79.69      1.27 o 
  -4   6   0      955.97      950.62      3.68 o 
  -3   6   0        4.87        2.73      0.49 o 
  -2   6   0       55.86       55.56      0.98 o 
  -1   6   0       56.95       56.01      0.88 o 
   0   6   0       38.36       39.52      0.97 o 
   1   6   0      221.89      228.31      2.10 o 
   2   6   0       24.49       22.39      1.82 o 
   3   6   0        0.07       -0.36      0.37 o 
   4   6   0      146.99      153.24      1.77 o 
   5   6   0        0.10        0.31      0.33 o 
  -9   7   0       20.70       19.94      1.30 o 
  -8   7   0       51.95       50.75      1.42 o 
  -7   7   0       39.62       36.24      0.62 o 
  -6   7   0       11.84       10.11      0.55 o 
  -5   7   0      611.75      634.74      4.22 o 
  -4   7   0        9.63        8.47      0.89 o 
  -3   7   0      235.68      239.06      3.36 o 
  -2   7   0       97.84       96.40      2.77 o 
  -1   7   0      406.02      399.27      3.07 o 
   0   7   0        0.01        1.05      0.27 o 
   1   7   0       16.83       15.50      1.52 o 
   2   7   0       30.78       27.35      0.90 o 
   3   7   0        7.08        6.57      0.55 o 
   4   7   0        0.39        0.11      0.25 o 
  -9   8   0       10.14        8.20      2.10 o 
  -8   8   0       44.51       45.35      0.68 o 
  -7   8   0       18.99       15.39      0.56 o 
  -6   8   0        0.40       -0.11      0.35 o 
  -5   8   0       81.08       82.80      1.06 o 
  -4   8   0       12.57       12.33      0.92 o 
  -3   8   0     2231.48     2352.84     20.23 o 
  -2   8   0      626.81      662.37      7.66 o 
  -1   8   0      203.32      217.76      2.56 o 
   0   8   0      341.58      338.40      4.46 o 
   1   8   0        0.76        0.49      0.32 o 
   2   8   0        0.00       -0.19      0.32 o 
   3   8   0       41.41       35.02      1.59 o 
  -8   9   0       11.33       11.00      0.63 o 
  -7   9   0       29.94       25.32      0.73 o 
  -6   9   0       22.05       26.26      0.68 o 
  -5   9   0       78.27       81.27      2.39 o 
  -4   9   0        0.17       -0.23      0.41 o 
  -3   9   0      252.68      290.74      4.06 o 
  -2   9   0       48.53       41.69      1.29 o 
  -1   9   0      145.24      165.93      3.08 o 
   0   9   0       32.45       26.30      3.81 o 
   1   9   0        0.21       -0.06      0.49 o 
   2   9   0       97.81      109.86      4.10 o 
  -8  10   0        0.81        0.50      0.25 o 
  -7  10   0        2.91        2.22      0.38 o 
  -6  10   0       45.03       50.54      1.16 o 
  -5  10   0        3.40        4.13      0.75 o 
  -4  10   0       83.36       94.88      1.76 o 
  -3  10   0       14.23       12.02      2.20 o 
  -2  10   0       74.58       77.15      1.72 o 
  -1  10   0       59.50       60.92      2.30 o 
   0  10   0       11.36       13.85      2.63 o 
  -6  11   0        1.22        2.06      0.50 o 
  -5  11   0       10.71       10.57      2.46 o 
  -4  11   0        4.13        3.70      0.69 o 
  -3  11   0        2.99        2.28      0.60 o 
  -2  11   0        1.34        1.39      0.32 o 
   2 -11   1       35.33       43.25      1.45 o 
   3 -11   1        9.86        7.61      1.80 o 
   4 -11   1       45.54       50.19      1.46 o 
   5 -11   1       13.18       11.77      2.37 o 
   6 -11   1        0.97        0.75      0.40 o 
  -1 -10   1        3.80        3.69      0.58 o 
   0 -10   1       33.68       30.65      4.66 o 
   1 -10   1       64.89       64.38      1.90 o 
   2 -10   1        9.39       11.19      2.16 o 
   3 -10   1       12.23       11.15      2.10 o 
   4 -10   1       56.06       51.20      1.64 o 
   5 -10   1        3.83        3.11      0.48 o 
   6 -10   1       26.43       28.51      1.13 o 
   7 -10   1        0.06        0.65      0.34 o 
   8 -10   1       32.73       30.88      0.72 o 
  -2  -9   1       20.74       20.47      1.04 o 
  -1  -9   1       14.00       16.43      0.90 o 
   0  -9   1       53.14       54.73      2.93 o 
   1  -9   1       11.01       12.03      1.77 o 
   2  -9   1        1.46        1.47      0.41 o 
   3  -9   1        1.81        1.35      0.29 o 
   4  -9   1        0.37       -0.04      0.51 o 
   5  -9   1        1.04        0.14      0.33 o 
   6  -9   1      223.51      222.14      2.72 o 
   7  -9   1        3.74        3.59      0.42 o 
   8  -9   1        1.10        0.33      0.15 o 
  -3  -8   1       19.77       16.96      0.93 o 
  -2  -8   1       11.93       12.54      0.71 o 
  -1  -8   1       92.40       87.36      1.59 o 
   0  -8   1        0.00       -0.56      0.37 o 
   1  -8   1      415.49      445.21      4.60 o 
   2  -8   1      698.14      708.99      4.98 o 
   3  -8   1      247.65      248.53      2.36 o 
   4  -8   1      257.52      262.85      2.51 o 
   5  -8   1      504.34      532.55      2.48 o 
   6  -8   1        0.34        0.73      0.26 o 
   7  -8   1       21.86       20.98      0.60 o 
   8  -8   1        4.70        5.32      1.39 o 
   9  -8   1       13.41       11.06      2.58 o 
  -4  -7   1       55.97       55.61      1.44 o 
  -3  -7   1       24.97       22.40      1.80 o 
  -2  -7   1        0.41        1.73      0.90 o 
  -1  -7   1       45.05       44.10      0.86 o 
   0  -7   1        8.52        7.89      0.73 o 
   1  -7   1      388.94      395.75      2.24 o 
   2  -7   1        7.51        5.92      0.62 o 
   3  -7   1        0.07       -0.23      0.33 o 
   4  -7   1      156.53      150.26      2.78 o 
   5  -7   1       90.79       85.42      1.56 o 
   6  -7   1      283.74      298.86      1.91 o 
   7  -7   1      310.62      315.45      2.25 o 
   8  -7   1       11.57        9.63      2.45 o 
   9  -7   1        6.33        4.95      1.39 o 
  -5  -6   1       92.45       93.85      1.60 o 
  -4  -6   1        0.42        0.27      0.20 o 
  -3  -6   1       14.26       14.22      1.00 o 
  -2  -6   1        0.16        1.66      0.63 o 
  -1  -6   1      217.86      222.78      1.87 o 
   0  -6   1      199.41      193.77      1.44 o 
   1  -6   1       44.16       38.71      0.74 o 
   2  -6   1       29.08       24.31      0.73 o 
   3  -6   1        9.92        5.68      0.57 o 
   4  -6   1      280.48      286.60      2.36 o 
   5  -6   1       41.95       42.11      0.80 o 
   6  -6   1     1103.71     1144.83     17.88 o 
   7  -6   1       30.42       27.73      1.27 o 
   8  -6   1       12.71       13.51      0.83 o 
   9  -6   1        5.09        5.92      1.04 o 
  -6  -5   1       44.34       41.65      1.08 o 
  -5  -5   1       70.85       68.84      1.37 o 
  -4  -5   1        9.88        8.58      0.57 o 
  -3  -5   1       12.13       10.84      0.83 o 
  -2  -5   1      209.00      222.96      1.88 o 
  -1  -5   1      138.75      140.91      1.29 o 
   0  -5   1     1339.54     1311.53      4.36 o 
   1  -5   1      743.38      689.28      2.68 o 
   2  -5   1        1.85        3.10      0.47 o 
   3  -5   1     1039.49     1022.92      3.51 o 
   4  -5   1      876.06      913.63      3.69 o 
   5  -5   1      296.34      303.39      2.00 o 
   6  -5   1      227.20      231.57      2.81 o 
   7  -5   1       31.57       30.61      1.31 o 
   8  -5   1      255.65      270.84      4.94 o 
   9  -5   1        1.29        1.37      0.54 o 
  -7  -4   1       11.29       10.85      0.85 o 
  -6  -4   1       28.75       23.62      0.91 o 
  -5  -4   1       14.65       14.41      0.78 o 
  -4  -4   1       31.02       26.33      0.84 o 
  -3  -4   1       54.74       55.16      3.45 o 
  -2  -4   1      585.43      591.94      2.37 o 
  -1  -4   1      107.85      101.90      0.88 o 
   0  -4   1      323.03      342.52      1.97 o 
   1  -4   1       90.01       79.95      0.78 o 
   2  -4   1        0.00        0.35      0.42 o 
   3  -4   1      209.04      220.02      1.51 o 
   4  -4   1        6.24        4.99      0.62 o 
   5  -4   1      510.05      505.80      2.91 o 
   6  -4   1        7.36        9.95      2.56 o 
   7  -4   1       75.78       69.30      2.05 o 
   8  -4   1        0.33        0.11      0.18 o 
   9  -4   1        6.37        4.90      1.36 o 
  -7  -3   1       15.67       15.58      0.76 o 
  -6  -3   1       34.94       36.57      1.40 o 
  -5  -3   1      129.39      129.74      1.47 o 
  -4  -3   1      297.09      309.92      2.02 o 
  -3  -3   1       29.70       26.33      0.67 o 
  -2  -3   1       18.08       25.39      0.60 o 
  -1  -3   1      316.80      292.14      1.34 o 
   0  -3   1       12.40        7.29      1.61 o 
   1  -3   1     1245.63     1177.63      4.49 o 
   4  -3   1       11.79       12.70      0.21 o 
   5  -3   1       46.05       53.35      1.66 o 
   6  -3   1        3.65        2.59      0.92 o 
   7  -3   1       92.91       95.28      1.95 o 
   8  -3   1        5.22        3.78      1.07 o 
   9  -3   1       68.34       69.19      1.58 o 
  -8  -2   1        2.58        1.78      0.37 o 
  -7  -2   1       48.68       46.94      0.92 o 
  -6  -2   1      162.95      158.08      4.36 o 
  -5  -2   1      166.31      172.36      1.69 o 
  -4  -2   1        0.52        0.36      0.34 o 
  -3  -2   1        4.08        2.68      0.44 o 
  -2  -2   1      720.52      715.64      2.44 o 
  -1  -2   1      433.99      404.61      2.31 o 
   0  -2   1      310.91      318.34      4.51 o 
   1  -2   1       18.46       23.96      2.44 o 
   3  -2   1       20.52       13.76      0.50 o 
   4  -2   1      200.85      183.95      0.75 o 
   5  -2   1     1228.03     1265.07      5.18 o 
   6  -2   1      157.53      156.33      2.49 o 
   7  -2   1       31.65       31.92      1.48 o 
   8  -2   1       62.75       59.41      2.37 o 
   9  -2   1       16.28       15.65      0.89 o 
  -8  -1   1        0.00       -0.04      0.21 o 
  -7  -1   1        3.12        3.40      0.47 o 
  -6  -1   1       18.10       19.76      0.92 o 
  -5  -1   1       94.68      100.83      1.22 o 
  -4  -1   1      250.48      240.42      2.66 o 
  -3  -1   1      204.72      185.39      0.96 o 
   0  -1   1       18.66       14.55      1.01 o 
   2  -1   1      595.03      537.33      5.53 o 
   3  -1   1      818.33      764.63      6.72 o 
   4  -1   1       13.29       14.71      0.30 o 
   5  -1   1      338.78      325.62      1.69 o 
   6  -1   1      364.86      381.66      2.11 o 
   7  -1   1        5.03        4.08      0.53 o 
   8  -1   1       82.81       80.16      1.38 o 
   9  -1   1      133.18      132.38      2.26 o 
  -9   0   1        1.94        1.91      0.27 o 
  -8   0   1       62.70       58.70      0.78 o 
  -7   0   1       76.33       73.75      1.18 o 
  -6   0   1        5.51        5.24      1.41 o 
  -5   0   1      125.61      122.64      0.94 o 
  -4   0   1      697.14      666.18      3.25 o 
  -3   0   1      116.00       95.70      1.37 o 
  -1   0   1      354.64      320.60      1.23 o 
   0   0   1        0.17       17.07      0.61 o 
   1   0   1      200.40      192.13      0.56 o 
   3   0   1      262.39      252.72      1.02 o 
   4   0   1      316.35      301.53      1.05 o 
   5   0   1       54.00       48.96      0.69 o 
   6   0   1        8.42        6.70      0.63 o 
   7   0   1       58.28       54.91      1.27 o 
   8   0   1        1.74        2.42      0.30 o 
   9   0   1       23.81       23.09      0.56 o 
  -9   1   1       14.41       14.22      0.98 o 
  -8   1   1       12.38       11.23      0.30 o 
  -7   1   1        2.86        1.39      0.70 o 
  -6   1   1       59.35       56.87      0.65 o 
  -5   1   1      953.79      964.98      4.71 o 
  -3   1   1       19.25       11.94      1.44 o 
  -1   1   1        0.80       -0.71      0.47 o 
   0   1   1       17.55       17.62      0.73 o 
   2   1   1        9.99        9.00      1.38 o 
   3   1   1       55.86       52.45      1.50 o 
   4   1   1     1906.50     2008.32      3.18 o 
   5   1   1      199.76      181.94      1.82 o 
   6   1   1      269.32      273.03      1.75 o 
   7   1   1        0.51        0.63      0.30 o 
   8   1   1       26.89       24.67      1.13 o 
  -9   2   1       28.90       31.10      1.22 o 
  -8   2   1      277.58      291.96      5.39 o 
  -7   2   1       41.18       40.78      1.95 o 
  -6   2   1       41.02       41.69      2.74 o 
  -5   2   1       37.41       31.80      0.74 o 
  -4   2   1       89.85       86.36      2.00 o 
  -1   2   1      490.13      504.72      4.42 o 
   0   2   1      772.84      764.31      4.09 o 
   1   2   1        1.47       -0.47      0.63 o 
   2   2   1      315.22      297.27      1.81 o 
   3   2   1      958.92     1002.27      2.13 o 
   4   2   1      297.55      301.01      3.59 o 
   5   2   1      134.70      125.11      1.33 o 
   6   2   1        1.50        0.54      0.39 o 
   7   2   1        3.33        3.65      0.36 o 
   8   2   1        1.88        1.76      0.33 o 
  -9   3   1       72.58       71.70      1.70 o 
  -8   3   1       11.30        8.75      1.83 o 
  -7   3   1      203.34      209.13      3.24 o 
  -6   3   1       74.95       78.78      1.68 o 
  -5   3   1      275.73      302.73      3.17 o 
  -4   3   1        5.23        8.32      0.25 o 
  -3   3   1      131.46      133.17      0.87 o 
  -2   3   1       57.85       51.24      0.90 o 
  -1   3   1      192.58      181.20      1.41 o 
   0   3   1      786.82      758.70      2.83 o 
   1   3   1      258.54      272.27      1.37 o 
   2   3   1      839.24      887.35      2.87 o 
   3   3   1      579.77      597.65      2.67 o 
   4   3   1       59.55       49.36      0.74 o 
   5   3   1       59.22       61.44      0.90 o 
   6   3   1        1.66        1.42      0.41 o 
   7   3   1        1.30        0.96      0.29 o 
  -9   4   1       11.03        8.47      2.10 o 
  -7   4   1        0.00        1.23      0.81 o 
  -6   4   1        0.01       -0.13      0.40 o 
  -5   4   1      253.13      269.41      2.01 o 
  -4   4   1      117.68      109.00      0.65 o 
  -2   4   1      166.48      150.05      1.13 o 
  -1   4   1      392.73      372.92      1.54 o 
   1   4   1      764.70      796.79      1.91 o 
   2   4   1      188.37      197.02      1.66 o 
   3   4   1        0.01       -0.29      0.27 o 
   4   4   1       42.45       39.70      1.01 o 
   5   4   1        3.65        1.73      0.25 o 
   6   4   1        9.86        8.92      0.49 o 
 -10   5   1        5.21        4.24      1.39 o 
  -9   5   1        2.82        4.12      0.83 o 
  -8   5   1      106.46      116.37      2.41 o 
  -7   5   1       27.63       26.29      2.04 o 
  -6   5   1      529.33      546.42      2.49 o 
  -5   5   1       35.12       33.53      0.56 o 
  -4   5   1       13.72       11.08      0.85 o 
  -3   5   1      628.90      687.38      2.50 o 
  -2   5   1      355.82      364.02      1.53 o 
  -1   5   1       53.30       48.69      1.23 o 
   0   5   1       78.47       65.99      1.32 o 
   1   5   1      848.35      880.27      2.95 o 
   2   5   1       48.88       47.49      1.24 o 
   3   5   1       15.46       11.40      0.72 o 
   4   5   1       31.73       31.22      0.93 o 
   5   5   1       24.23       21.27      0.79 o 
   6   5   1       19.33       16.69      0.68 o 
  -9   6   1        1.83        1.29      0.59 o 
  -8   6   1      178.76      185.58      3.45 o 
  -7   6   1        0.15       -0.39      0.57 o 
  -6   6   1       20.82       20.26      0.80 o 
  -5   6   1        0.02       -0.24      0.37 o 
  -4   6   1      201.49      209.31      2.07 o 
  -3   6   1      159.62      172.88      1.97 o 
  -2   6   1      214.74      214.02      1.43 o 
  -1   6   1        5.26        2.53      0.55 o 
   0   6   1        6.02        6.11      0.66 o 
   1   6   1       32.65       33.29      0.80 o 
   2   6   1      240.88      226.83      1.89 o 
   3   6   1        4.24        4.44      0.82 o 
   4   6   1      105.18       99.89      2.71 o 
   5   6   1       17.61       10.39      0.94 o 
  -9   7   1       40.00       37.31      2.57 o 
  -8   7   1       17.50       17.15      2.33 o 
  -7   7   1       10.09        9.74      0.72 o 
  -6   7   1       26.09       27.01      0.76 o 
  -5   7   1      127.41      129.23      1.83 o 
  -3   7   1      228.73      226.22      4.69 o 
  -2   7   1      250.16      258.71      5.98 o 
  -1   7   1       65.14       64.01      1.07 o 
   0   7   1       34.50       31.40      0.99 o 
   1   7   1        2.04        2.15      0.59 o 
   2   7   1        1.70        0.19      0.48 o 
   3   7   1       18.42       15.07      0.80 o 
   4   7   1        2.45        2.19      0.34 o 
  -9   8   1       37.61       38.60      1.93 o 
  -8   8   1        0.31        0.50      0.38 o 
  -7   8   1        1.01        1.29      0.34 o 
  -6   8   1       39.83       42.01      1.06 o 
  -5   8   1      138.41      129.28      1.68 o 
  -4   8   1      181.22      189.94      6.03 o 
  -3   8   1       67.19       64.89      1.41 o 
  -2   8   1       75.14       83.75      1.64 o 
  -1   8   1      602.37      634.59      4.61 o 
   0   8   1      112.24      123.24      2.41 o 
   1   8   1       15.83       23.08      2.40 o 
   2   8   1       33.74       35.17      3.03 o 
   3   8   1        0.03       -0.43      0.29 o 
  -8   9   1       73.18       70.12      0.95 o 
  -7   9   1       15.49       13.04      0.63 o 
  -6   9   1       64.65       62.23      1.23 o 
  -5   9   1      264.33      269.29      4.12 o 
  -4   9   1      193.50      191.91      2.99 o 
  -2   9   1      183.54      162.94      2.83 o 
  -1   9   1       62.92       70.93      2.31 o 
   0   9   1       25.06       24.92      3.43 o 
   1   9   1      120.96      137.92      2.86 o 
   2   9   1       32.75       26.88      2.99 o 
  -7  10   1       31.14       39.24      1.05 o 
  -6  10   1      127.08      135.19      1.89 o 
  -5  10   1       25.35       19.27      0.87 o 
  -4  10   1        0.63        0.61      0.44 o 
  -3  10   1        0.19        0.17      0.27 o 
  -2  10   1        1.97        1.53      0.46 o 
  -1  10   1       32.03       26.91      3.69 o 
   0  10   1      102.57      115.52      2.85 o 
  -6  11   1        0.60        0.42      0.37 o 
  -5  11   1        2.37        0.54      0.55 o 
  -4  11   1        5.24        4.76      0.70 o 
  -3  11   1        0.19       -0.16      0.48 o 
   1 -11   2       10.44        7.99      1.72 o 
   2 -11   2        5.86        4.18      0.81 o 
   3 -11   2       14.58       14.32      3.78 o 
   4 -11   2       19.18       18.99      1.98 o 
   5 -11   2        0.88        0.37      0.24 o 
   6 -11   2       31.01       32.38      0.94 o 
  -1 -10   2       16.40       17.03      1.62 o 
   0 -10   2       19.96       20.34      3.49 o 
   1 -10   2        4.95        5.14      1.18 o 
   2 -10   2       20.77       19.00      3.46 o 
   3 -10   2       28.99       29.48      1.17 o 
   4 -10   2        0.77        1.71      0.49 o 
   5 -10   2       12.41       11.90      0.90 o 
   6 -10   2       43.11       43.71      0.97 o 
   7 -10   2        0.56        0.29      0.29 o 
   8 -10   2      225.39      244.36      2.33 o 
  -2  -9   2       45.38       43.21      2.50 o 
  -1  -9   2        0.45        0.29      0.27 o 
   0  -9   2      195.25      201.13      2.68 o 
   1  -9   2       14.29       14.20      1.95 o 
   2  -9   2       27.09       26.98      3.38 o 
   3  -9   2       41.80       40.89      0.87 o 
   4  -9   2      108.52      104.03      1.26 o 
   5  -9   2       61.29       64.00      2.78 o 
   6  -9   2      135.76      145.90      1.99 o 
   7  -9   2        8.25        7.37      0.67 o 
   8  -9   2       83.40       84.09      1.10 o 
  -3  -8   2       25.38       27.88      1.51 o 
  -2  -8   2      107.56      108.88      1.68 o 
  -1  -8   2      145.61      146.67      1.90 o 
   0  -8   2        7.68        8.14      0.60 o 
   2  -8   2      107.16      104.27      1.46 o 
   3  -8   2        6.41        6.37      0.75 o 
   4  -8   2     1355.35     1431.01      8.83 o 
   5  -8   2      135.24      140.98      1.35 o 
   6  -8   2      222.59      227.07      1.67 o 
   7  -8   2       86.22       86.77      1.17 o 
   8  -8   2        7.37        5.70      0.16 o 
   9  -8   2        4.47        2.86      0.65 o 
  -4  -7   2       32.62       32.81      1.12 o 
  -3  -7   2       23.48       21.58      1.00 o 
  -2  -7   2      456.58      478.79      3.04 o 
  -1  -7   2     1039.00     1099.99      4.49 o 
   0  -7   2      104.62       99.83      1.17 o 
   1  -7   2      349.98      346.29      1.82 o 
   2  -7   2        2.28        2.04      0.40 o 
   3  -7   2       11.21        9.36      0.66 o 
   4  -7   2        5.67        4.16      0.51 o 
   5  -7   2       23.83       21.61      0.61 o 
   6  -7   2      276.66      279.97      1.42 o 
   7  -7   2       21.57       19.91      0.32 o 
   8  -7   2      338.92      365.83      4.38 o 
   9  -7   2      296.61      317.07      5.55 o 
  -5  -6   2       35.95       35.54      1.09 o 
  -4  -6   2       92.82       97.31      1.75 o 
  -3  -6   2      501.06      540.13      7.15 o 
  -2  -6   2      157.97      163.40      2.00 o 
  -1  -6   2       15.78       13.05      0.87 o 
   0  -6   2       46.18       47.61      0.93 o 
   1  -6   2       77.23       78.08      0.81 o 
   2  -6   2       39.13       38.77      0.75 o 
   3  -6   2       94.70       91.47      1.17 o 
   4  -6   2      143.01      145.69      1.79 o 
   5  -6   2       35.79       34.78      0.72 o 
   6  -6   2       74.14       71.18      0.73 o 
   7  -6   2       43.83       44.15      1.51 o 
   8  -6   2      133.34      134.07      3.00 o 
   9  -6   2       25.33       23.58      1.55 o 
  -6  -5   2       58.97       60.82      1.57 o 
  -5  -5   2       55.45       56.21      1.20 o 
  -4  -5   2        0.01       -0.22      0.31 o 
  -3  -5   2      244.51      247.65      2.58 o 
  -2  -5   2       31.05       27.83      1.36 o 
  -1  -5   2      155.54      163.23      1.28 o 
   0  -5   2       83.85       85.62      0.77 o 
   1  -5   2        2.31        0.98      0.32 o 
   2  -5   2      733.93      782.46      4.33 o 
   3  -5   2       14.41        7.57      0.69 o 
   4  -5   2       19.08       15.83      0.53 o 
   5  -5   2       19.70       13.07      0.44 o 
   6  -5   2       39.98       43.65      0.35 o 
   7  -5   2       78.97       76.43      2.36 o 
   8  -5   2       11.03       10.06      2.50 o 
   9  -5   2        0.31        0.41      0.39 o 
  -7  -4   2        4.39        4.16      0.52 o 
  -6  -4   2       13.79       13.74      0.57 o 
  -5  -4   2       36.08       38.66      2.83 o 
  -4  -4   2       17.64       18.72      0.70 o 
  -3  -4   2      284.91      297.57      1.70 o 
  -2  -4   2      331.77      323.81      1.79 o 
  -1  -4   2      499.18      513.84      1.93 o 
   0  -4   2       49.70       51.77      0.77 o 
   1  -4   2       22.43       21.41      0.53 o 
   2  -4   2      296.21      323.37      2.47 o 
   3  -4   2     1533.70     1587.01      6.85 o 
   4  -4   2      253.21      259.62      1.53 o 
   5  -4   2       14.70       11.87      0.35 o 
   6  -4   2        1.08        0.11      0.33 o 
   7  -4   2       67.07       68.15      1.51 o 
   8  -4   2        2.04        1.43      0.45 o 
   9  -4   2       17.68       13.43      3.00 o 
  -7  -3   2        7.01        5.02      0.59 o 
  -6  -3   2       71.26       73.52      1.58 o 
  -5  -3   2       20.43       19.29      0.72 o 
  -4  -3   2      206.55      214.07      1.51 o 
  -3  -3   2      222.52      222.50      1.81 o 
  -2  -3   2       23.53       19.94      0.60 o 
  -1  -3   2      325.00      306.59      1.90 o 
   0  -3   2       52.58       50.25      1.02 o 
   1  -3   2        1.85       -0.53      0.84 o 
   2  -3   2      241.04      218.23      2.05 o 
   3  -3   2      569.51      579.81      3.12 o 
   4  -3   2       37.94       40.66      0.59 o 
   5  -3   2       83.59       81.24      0.66 o 
   6  -3   2       62.67       62.22      1.34 o 
   7  -3   2       13.26       12.57      2.85 o 
   8  -3   2       13.27       11.00      2.40 o 
   9  -3   2        2.18        1.41      0.66 o 
  -8  -2   2       20.42       14.27      0.81 o 
  -7  -2   2       83.22       78.33      1.39 o 
  -6  -2   2      102.48      106.47      1.60 o 
  -5  -2   2      143.37      150.90      1.52 o 
  -4  -2   2       83.02       96.39      0.99 o 
  -3  -2   2      248.65      235.92      1.56 o 
  -2  -2   2        0.55       -0.76      0.69 o 
  -1  -2   2      618.71      552.94      2.97 o 
   1  -2   2      299.60      310.58      4.46 o 
   2  -2   2      131.13      116.16      2.03 o 
   3  -2   2     1009.64      981.69      4.61 o 
   4  -2   2       54.25       51.59      0.84 o 
   5  -2   2      537.52      574.04      2.84 o 
   6  -2   2        1.03        0.39      0.10 o 
   7  -2   2       56.55       53.29      0.52 o 
   8  -2   2       25.58       23.01      0.90 o 
   9  -2   2        2.66        1.81      0.42 o 
  -8  -1   2       10.05       12.68      1.11 o 
  -7  -1   2      160.28      172.19      2.68 o 
  -6  -1   2        6.47        7.79      0.70 o 
  -5  -1   2       68.13       64.87      1.08 o 
  -4  -1   2       23.91       21.83      0.69 o 
  -3  -1   2       10.05        6.75      0.74 o 
  -2  -1   2      907.87      857.69      3.86 o 
  -1  -1   2      232.88      230.09      3.26 o 
   2  -1   2      961.51      915.95      5.37 o 
   4  -1   2       39.41       47.70      0.48 o 
   5  -1   2       11.28        9.54      0.59 o 
   6  -1   2        0.19        0.74      0.18 o 
   7  -1   2      134.13      137.53      1.17 o 
   8  -1   2       43.51       44.29      0.63 o 
   9  -1   2        0.01       -0.02      0.35 o 
  -9   0   2        5.87        4.30      0.32 o 
  -8   0   2        0.40        0.23      0.20 o 
  -7   0   2       32.34       31.20      0.73 o 
  -6   0   2       64.08       65.27      0.89 o 
  -5   0   2       15.02       14.65      0.43 o 
  -4   0   2       50.89       57.48      0.64 o 
  -3   0   2      328.64      298.51      2.23 o 
  -1   0   2      960.49      922.53      7.01 o 
   0   0   2        5.28        2.58      0.72 o 
   1   0   2      594.71      562.18      3.75 o 
   3   0   2      401.86      409.26      1.16 o 
   5   0   2      128.37      129.17      0.87 o 
   6   0   2       68.60       62.71      0.76 o 
   7   0   2       49.13       49.09      0.88 o 
   8   0   2       70.01       72.32      1.56 o 
  -9   1   2       20.44       17.77      1.05 o 
  -8   1   2       20.69       20.47      0.46 o 
  -7   1   2       20.31       22.08      1.80 o 
  -6   1   2       13.04       12.98      0.80 o 
  -5   1   2      118.73      120.55      1.25 o 
  -4   1   2     1282.98     1278.12      8.74 o 
  -3   1   2       68.09       69.94      0.52 o 
  -2   1   2      402.96      368.01      2.77 o 
   0   1   2      952.16      934.91      8.91 o 
   1   1   2       53.94       36.08      0.68 o 
   2   1   2      519.76      535.01      1.51 o 
   3   1   2      558.42      557.50      1.48 o 
   4   1   2        3.15        2.11      0.29 o 
   5   1   2        9.38        8.85      0.38 o 
   6   1   2      872.34      941.49      2.42 o 
   7   1   2      156.71      153.93      1.85 o 
   8   1   2      212.63      213.72      2.61 o 
  -9   2   2       68.12       59.61      1.60 o 
  -7   2   2      107.28      106.77      3.18 o 
  -6   2   2      479.31      513.69      4.63 o 
  -5   2   2      442.03      441.61      2.35 o 
  -4   2   2        5.44        4.52      0.23 o 
  -2   2   2       83.97       79.89      1.23 o 
   0   2   2      297.96      271.68      1.98 o 
   1   2   2        1.00        0.06      0.48 o 
   2   2   2     1054.54     1076.18      3.81 o 
   3   2   2       13.27       12.62      0.59 o 
   4   2   2      268.10      286.82      1.36 o 
   5   2   2       95.42       93.11      1.00 o 
   6   2   2      113.79      105.09      1.34 o 
   7   2   2       13.89       14.61      0.52 o 
  -9   3   2       16.44       14.99      2.90 o 
  -8   3   2        0.11        0.30      0.29 o 
  -7   3   2        0.37        0.09      0.44 o 
  -6   3   2        4.38        9.97      2.50 o 
  -5   3   2      681.30      727.06      4.50 o 
  -4   3   2      230.14      241.30      2.33 o 
  -3   3   2       94.62      107.84      0.65 o 
  -2   3   2       17.19       17.54      0.80 o 
  -1   3   2      369.27      371.24      1.91 o 
   0   3   2      153.98      167.97      1.90 o 
   1   3   2       71.47       75.85      0.57 o 
   2   3   2        2.55        4.74      0.32 o 
   3   3   2       20.81       23.13      0.59 o 
   4   3   2        0.00        0.16      0.19 o 
   5   3   2        8.66        8.04      0.37 o 
   6   3   2      114.54      110.92      1.21 o 
   7   3   2       15.44       13.15      0.54 o 
  -9   4   2        1.34        1.36      0.51 o 
  -8   4   2        4.01        4.94      1.14 o 
  -7   4   2       40.47       43.35      1.45 o 
  -6   4   2      230.59      240.21      1.16 o 
  -5   4   2       53.90       51.42      0.50 o 
  -4   4   2      488.19      544.48      1.58 o 
  -3   4   2      136.52      156.66      1.39 o 
  -2   4   2        2.37        2.61      0.55 o 
  -1   4   2     1168.77     1269.53      3.43 o 
   0   4   2      333.77      383.90      1.90 o 
   1   4   2       41.73       36.73      0.67 o 
   2   4   2      108.43      101.62      0.95 o 
   3   4   2       94.21       96.33      0.99 o 
   4   4   2        1.97        0.48      0.42 o 
   5   4   2        3.89        3.25      0.62 o 
   6   4   2        6.14        5.93      0.46 o 
  -9   5   2       15.10       14.13      2.22 o 
  -8   5   2        5.52        3.56      1.34 o 
  -7   5   2        6.35        6.67      1.92 o 
  -6   5   2        0.57        0.50      0.35 o 
  -5   5   2       29.49       30.00      0.72 o 
  -4   5   2      153.83      156.20      1.66 o 
  -3   5   2       30.78       33.43      0.64 o 
  -2   5   2       41.17       41.23      0.73 o 
  -1   5   2      176.20      200.22      1.20 o 
   0   5   2        5.11        6.27      0.50 o 
   1   5   2       26.37       27.68      1.14 o 
   2   5   2       49.29       52.42      1.05 o 
   3   5   2      243.30      236.55      1.55 o 
   4   5   2       88.78       88.03      1.13 o 
   5   5   2        8.98        6.62      0.45 o 
  -9   6   2       36.09       34.29      1.38 o 
  -8   6   2      113.11      113.91      2.59 o 
  -7   6   2       10.14        7.77      0.69 o 
  -6   6   2       66.19       58.90      0.85 o 
  -5   6   2        4.70        3.76      0.52 o 
  -4   6   2       19.33       18.07      0.88 o 
  -3   6   2       74.39       79.64      1.41 o 
  -2   6   2        0.37        0.83      0.40 o 
  -1   6   2       91.57       98.94      1.23 o 
   0   6   2       19.01       21.98      1.39 o 
   1   6   2       34.62       36.31      1.89 o 
   2   6   2       56.70       49.96      0.77 o 
   3   6   2       29.54       22.48      0.58 o 
   4   6   2       51.31       51.68      0.96 o 
   5   6   2       39.94       34.44      0.93 o 
  -9   7   2        2.43        0.75      0.52 o 
  -8   7   2        2.58        2.32      0.15 o 
  -7   7   2      104.47       97.94      1.25 o 
  -6   7   2        3.09        2.54      0.50 o 
  -5   7   2       26.76       27.89      0.93 o 
  -4   7   2       16.18       11.92      0.80 o 
  -3   7   2      391.81      404.77      3.41 o 
  -2   7   2       11.14       10.16      0.86 o 
  -1   7   2      279.01      297.92      3.67 o 
   0   7   2      178.65      172.57      2.18 o 
   1   7   2       16.80       12.36      1.17 o 
   2   7   2        6.49        5.10      0.52 o 
   3   7   2       33.22       21.35      0.67 o 
   4   7   2        4.75        6.63      1.09 o 
  -9   8   2        4.62        3.30      0.82 o 
  -8   8   2       43.23       37.36      0.66 o 
  -7   8   2       29.89       26.97      1.23 o 
  -6   8   2       19.85       21.54      0.80 o 
  -5   8   2      168.21      175.94      2.05 o 
  -4   8   2      199.39      214.76      2.45 o 
  -3   8   2        9.26        3.67      0.61 o 
  -2   8   2        2.26        2.25      0.66 o 
  -1   8   2       20.59       20.71      2.02 o 
   0   8   2        0.02       -0.11      0.56 o 
   1   8   2      433.98      455.16      4.07 o 
   2   8   2       22.52       21.08      1.14 o 
   3   8   2       10.62       10.55      1.04 o 
  -8   9   2       17.95       20.68      1.38 o 
  -7   9   2      110.51      113.86      1.27 o 
  -6   9   2        2.83        5.65      0.59 o 
  -5   9   2        1.56        0.74      0.41 o 
  -4   9   2       42.09       45.08      1.36 o 
  -2   9   2        5.78        7.76      0.83 o 
  -1   9   2       14.17       15.73      1.00 o 
   0   9   2       89.25       86.97      1.92 o 
   1   9   2        4.75        3.34      0.64 o 
  -7  10   2        7.54        9.52      0.66 o 
  -6  10   2      135.23      147.35      2.26 o 
  -5  10   2       54.21       60.82      1.38 o 
  -4  10   2        8.93        9.04      0.69 o 
  -3  10   2       14.96       11.34      0.86 o 
  -2  10   2        8.83       13.88      0.88 o 
  -1  10   2       50.33       50.02      1.62 o 
  -4  11   2        0.27        1.07      0.66 o 
   1 -11   3       24.78       21.92      4.07 o 
   2 -11   3        0.25        0.43      0.38 o 
   3 -11   3        3.95        3.78      0.86 o 
   4 -11   3       17.99       19.95      0.94 o 
   5 -11   3        0.00        0.07      0.27 o 
   6 -11   3       36.32       46.66      1.29 o 
  -1 -10   3        0.66        1.11      0.48 o 
   0 -10   3       38.21       36.93      2.70 o 
   1 -10   3        5.33        4.26      0.65 o 
   2 -10   3        0.84        0.97      0.47 o 
   3 -10   3        0.27        0.25      0.49 o 
   4 -10   3        0.24        0.27      0.32 o 
   5 -10   3        9.85       10.36      0.82 o 
   6 -10   3      148.71      144.22      1.54 o 
   7 -10   3        1.48        1.53      0.25 o 
  -2  -9   3       43.04       47.70      1.48 o 
  -1  -9   3        0.02        0.58      0.30 o 
   0  -9   3      166.56      171.95      2.30 o 
   1  -9   3       69.93       70.44      1.77 o 
   2  -9   3      260.40      254.25      4.42 o 
   3  -9   3      432.92      447.53      4.25 o 
   4  -9   3      107.83       99.93      1.44 o 
   5  -9   3       28.81       23.28      0.76 o 
   6  -9   3        0.72        0.74      0.29 o 
   7  -9   3        1.19        0.62      0.17 o 
   8  -9   3       10.08       11.07      0.50 o 
  -3  -8   3      105.53      118.52      1.75 o 
  -2  -8   3       12.10       11.20      0.97 o 
  -1  -8   3       26.18       23.91      0.99 o 
   0  -8   3      478.10      495.49      2.95 o 
   1  -8   3       96.97       89.71      1.97 o 
   2  -8   3        2.78        2.99      0.60 o 
   3  -8   3      195.85      197.12      2.16 o 
   4  -8   3      212.38      214.80      1.66 o 
   5  -8   3      146.21      139.56      1.33 o 
   6  -8   3      719.28      764.08      5.14 o 
   7  -8   3      154.62      161.86      1.56 o 
   8  -8   3       33.36       33.24      0.33 o 
   9  -8   3        6.15        4.90      1.14 o 
  -4  -7   3        0.99        1.00      0.34 o 
  -3  -7   3      215.63      219.25      3.05 o 
  -2  -7   3       31.48       27.48      0.98 o 
  -1  -7   3      663.27      685.67      3.17 o 
   0  -7   3      295.94      299.02      2.21 o 
   1  -7   3      330.06      344.82      1.88 o 
   2  -7   3        1.53        1.95      0.33 o 
   3  -7   3       64.74       67.49      0.95 o 
   4  -7   3        0.83        0.36      0.21 o 
   5  -7   3        0.24       -0.03      0.27 o 
   6  -7   3        1.41        0.58      0.19 o 
   7  -7   3      102.90      103.59      1.15 o 
   8  -7   3      328.57      353.08      4.46 o 
   9  -7   3       64.39       64.43      2.26 o 
  -5  -6   3        5.90        4.73      0.56 o 
  -4  -6   3      148.45      148.87      2.34 o 
  -3  -6   3      244.61      259.97      2.59 o 
  -1  -6   3      243.24      256.33      1.60 o 
   0  -6   3       17.74       12.76      0.52 o 
   1  -6   3      307.80      320.21      2.88 o 
   2  -6   3        9.20        7.49      0.77 o 
   3  -6   3       52.72       54.31      1.26 o 
   4  -6   3        1.67        0.66      0.46 o 
   5  -6   3       78.96       79.35      1.09 o 
   6  -6   3        4.13        4.07      0.36 o 
   7  -6   3      194.20      199.41      0.81 o 
   8  -6   3      237.59      261.46      3.30 o 
   9  -6   3      129.52      138.51      2.79 o 
  -6  -5   3        4.73        3.87      0.65 o 
  -5  -5   3        0.00        0.40      0.42 o 
  -4  -5   3        5.73        6.76      0.59 o 
  -3  -5   3      167.62      179.86      2.09 o 
  -2  -5   3      156.88      176.27      1.37 o 
  -1  -5   3       84.73       81.16      1.05 o 
   0  -5   3        6.47        7.31      0.51 o 
   1  -5   3      151.10      174.85      2.13 o 
   2  -5   3        2.41        1.13      0.45 o 
   3  -5   3      193.61      215.89      1.96 o 
   4  -5   3       24.92       23.00      0.51 o 
   6  -5   3      134.55      142.07      1.25 o 
   7  -5   3        0.09       -0.20      0.46 o 
   8  -5   3        9.52        9.95      2.12 o 
   9  -5   3        5.69        4.40      1.38 o 
  -7  -4   3        0.03        0.32      0.34 o 
  -6  -4   3        5.54        5.34      0.55 o 
  -5  -4   3        2.20        1.30      0.28 o 
  -4  -4   3        0.27        0.71      0.33 o 
  -3  -4   3        0.11        0.39      0.86 o 
  -2  -4   3        0.33       -0.15      0.42 o 
  -1  -4   3      128.08      132.29      1.60 o 
   0  -4   3      474.45      522.04      4.23 o 
   2  -4   3      306.39      286.54      2.15 o 
   3  -4   3      325.47      351.58      1.67 o 
   4  -4   3       59.94       53.41      0.94 o 
   5  -4   3      244.73      260.28      1.95 o 
   6  -4   3        8.50        7.79      0.71 o 
   7  -4   3        3.98        3.86      1.26 o 
   8  -4   3        3.19        3.92      0.85 o 
   9  -4   3        2.79        2.44      0.61 o 
  -7  -3   3        5.73        5.38      0.67 o 
  -6  -3   3        3.01        2.41      0.34 o 
  -5  -3   3      113.29      111.64      2.15 o 
  -4  -3   3      172.06      170.23      1.89 o 
  -3  -3   3      119.05      114.24      1.82 o 
  -2  -3   3      845.00      787.77      5.84 o 
  -1  -3   3     1586.42     1566.73     21.89 o 
   0  -3   3       89.43       77.27      0.92 o 
   1  -3   3     1106.42     1080.60      7.17 o 
   2  -3   3       47.09       54.77      0.68 o 
   3  -3   3      658.55      680.77      2.48 o 
   4  -3   3       32.25       31.70      0.71 o 
   5  -3   3      170.95      163.71      2.00 o 
   6  -3   3       93.12       96.65      0.99 o 
   7  -3   3       38.07       33.39      0.50 o 
   8  -3   3       28.24       28.69      0.95 o 
   9  -3   3        0.94        0.20      0.28 o 
  -8  -2   3       75.78       74.48      1.31 o 
  -7  -2   3       37.65       34.59      1.18 o 
  -6  -2   3      161.69      161.64      3.30 o 
  -5  -2   3        7.74        8.10      0.82 o 
  -4  -2   3      106.13      116.81      3.96 o 
  -3  -2   3      412.48      421.57      2.11 o 
  -2  -2   3       65.58       49.07      0.80 o 
  -1  -2   3      720.24      643.25      8.17 o 
   0  -2   3      317.89      276.66      1.63 o 
   1  -2   3      371.36      354.64      1.64 o 
   2  -2   3      178.65      177.51      1.01 o 
   3  -2   3        9.36       10.53      1.15 o 
   4  -2   3      144.75      144.24      0.72 o 
   5  -2   3        1.94        3.98      0.30 o 
   6  -2   3       10.52       13.10      0.46 o 
   7  -2   3       57.80       61.75      0.60 o 
   8  -2   3        0.99        0.86      0.33 o 
   9  -2   3        8.88        6.87      0.63 o 
  -8  -1   3        7.10        3.64      0.80 o 
  -7  -1   3       31.26       30.43      0.98 o 
  -6  -1   3        3.41        3.54      0.50 o 
  -5  -1   3      469.36      490.00      2.69 o 
  -4  -1   3       36.14       37.47      3.07 o 
  -3  -1   3      418.84      435.03      3.33 o 
  -2  -1   3        3.86        0.27      0.61 o 
  -1  -1   3     1101.78     1020.91      3.50 o 
   0  -1   3      238.12      220.98      2.67 o 
   1  -1   3       50.69       33.60      0.85 o 
   2  -1   3      162.51      163.45      0.94 o 
   3  -1   3        9.24        6.97      0.28 o 
   4  -1   3       29.07       34.23      0.49 o 
   5  -1   3      140.84      151.57      1.08 o 
   6  -1   3        5.75        5.63      0.36 o 
   7  -1   3        0.00       -0.12      0.18 o 
   8  -1   3        1.10        1.19      0.42 o 
  -9   0   3       11.48       11.85      1.00 o 
  -8   0   3       14.19       13.49      0.78 o 
  -7   0   3        0.00       -0.42      0.55 o 
  -6   0   3        0.03        0.10      0.51 o 
  -5   0   3      174.73      172.25      1.69 o 
  -4   0   3      238.06      257.21      2.94 o 
  -3   0   3      823.38      833.07      3.01 o 
  -2   0   3      673.98      599.65      2.06 o 
  -1   0   3       53.05       65.91      1.06 o 
   0   0   3      526.07      452.31      1.96 o 
   1   0   3        0.54       -1.86      1.24 o 
   2   0   3      405.09      413.25      1.94 o 
   3   0   3      410.57      406.83      1.70 o 
   4   0   3      127.69      119.22      0.74 o 
   5   0   3       68.17       68.15      0.67 o 
   6   0   3      227.83      222.37      1.17 o 
   7   0   3       32.30       32.44      0.63 o 
   8   0   3        0.66       -0.21      0.18 o 
  -9   1   3        1.46        1.07      0.56 o 
  -8   1   3        4.09        3.54      0.93 o 
  -7   1   3       32.60       31.86      0.55 o 
  -5   1   3      405.22      398.53      1.90 o 
  -4   1   3      631.26      654.44      5.92 o 
  -3   1   3      646.09      617.45      2.16 o 
  -2   1   3       17.77       17.53      0.81 o 
  -1   1   3      238.99      220.52      1.25 o 
   0   1   3      685.19      615.11      5.13 o 
   1   1   3       31.07       26.92      0.38 o 
   2   1   3      179.10      192.42      0.64 o 
   3   1   3       14.84       14.50      0.86 o 
   4   1   3      455.54      469.71      1.97 o 
   5   1   3      151.74      148.02      1.21 o 
   6   1   3       16.58       18.22      0.66 o 
   7   1   3      258.94      263.16      2.84 o 
   8   1   3      141.22      133.98      1.39 o 
  -9   2   3        1.25        1.80      0.77 o 
  -8   2   3        1.48        1.62      0.55 o 
  -7   2   3       36.33       33.34      0.49 o 
  -6   2   3       36.46       31.65      1.85 o 
  -5   2   3      604.37      630.92      3.27 o 
  -4   2   3      507.54      517.32      2.19 o 
  -3   2   3       13.02        8.45      0.47 o 
  -2   2   3        4.91        4.14      0.67 o 
  -1   2   3       45.66       41.77      0.62 o 
   0   2   3       62.72       62.44      0.85 o 
   1   2   3      389.39      375.54      1.33 o 
   2   2   3       15.24       17.90      0.33 o 
   3   2   3       10.44        9.74      0.34 o 
   4   2   3      313.63      334.51      1.55 o 
   5   2   3      378.82      404.83      1.67 o 
   6   2   3      143.02      140.79      1.49 o 
   7   2   3      275.71      275.36      1.84 o 
  -9   3   3        0.78        0.35      0.35 o 
  -8   3   3       44.65       42.60      2.49 o 
  -7   3   3       71.55       63.94      1.60 o 
  -6   3   3      125.26      122.96      2.91 o 
  -5   3   3      112.11      120.65      0.85 o 
  -4   3   3       90.10      101.12      0.73 o 
  -3   3   3       16.17       16.97      0.38 o 
  -2   3   3       47.70       54.66      0.70 o 
  -1   3   3       10.56        8.67      0.53 o 
   0   3   3       18.11       20.05      0.43 o 
   1   3   3       60.47       59.13      0.67 o 
   2   3   3       50.11       54.93      0.55 o 
   3   3   3      142.02      136.80      0.95 o 
   4   3   3       11.20       12.00      0.49 o 
   5   3   3        0.19        0.25      0.16 o 
   6   3   3        1.03        2.40      0.26 o 
   7   3   3       39.43       38.30      0.86 o 
  -9   4   3        1.49        1.15      0.49 o 
  -8   4   3        0.23       -0.02      0.29 o 
  -7   4   3       10.66       10.20      2.33 o 
  -6   4   3       12.82       10.11      0.43 o 
  -5   4   3        1.20        2.11      0.37 o 
  -4   4   3       82.88       86.65      0.83 o 
  -3   4   3      119.60      129.73      1.43 o 
  -2   4   3     1775.39     1948.60      7.51 o 
  -1   4   3       28.53       32.14      0.67 o 
   0   4   3      511.43      550.66      2.49 o 
   1   4   3       89.73      102.74      1.22 o 
   2   4   3        1.22        0.96      0.30 o 
   3   4   3        1.29        2.78      0.59 o 
   4   4   3      115.38      114.17      1.04 o 
   5   4   3       45.65       44.45      0.80 o 
   6   4   3        3.27        3.56      0.39 o 
  -9   5   3       28.96       28.12      1.60 o 
  -8   5   3       44.64       47.83      1.78 o 
  -7   5   3        9.39        7.08      1.51 o 
  -6   5   3      104.23      107.06      1.80 o 
  -5   5   3       19.03       16.94      0.66 o 
  -4   5   3        7.40        7.90      0.50 o 
  -3   5   3        8.34       12.64      0.48 o 
  -2   5   3       37.23       38.84      0.89 o 
  -1   5   3       90.61      101.88      1.14 o 
   0   5   3       90.41       97.39      1.10 o 
   1   5   3      114.15      122.07      1.41 o 
   2   5   3       41.35       47.18      1.37 o 
   3   5   3        1.23        1.15      0.21 o 
   4   5   3       35.76       33.64      0.72 o 
   5   5   3        2.46        1.67      0.58 o 
  -9   6   3       88.95       85.61      3.34 o 
  -8   6   3       88.60       81.30      3.03 o 
  -7   6   3        0.93        0.55      0.45 o 
  -6   6   3      159.94      162.18      1.33 o 
  -5   6   3       16.63       18.29      0.62 o 
  -4   6   3       11.13        6.10      0.67 o 
  -3   6   3        7.31        7.70      0.66 o 
  -2   6   3        0.02        1.65      0.62 o 
  -1   6   3      121.41      131.63      2.17 o 
   0   6   3        5.18        3.23      0.48 o 
   1   6   3      192.03      176.94      4.05 o 
   2   6   3        6.57        5.12      0.88 o 
   3   6   3       24.78       19.89      0.92 o 
   4   6   3        0.33        0.40      0.27 o 
  -9   7   3        6.44        2.69      0.63 o 
  -8   7   3      169.22      154.77      1.20 o 
  -7   7   3        6.81        5.11      0.45 o 
  -6   7   3       35.28       26.02      0.64 o 
  -5   7   3       33.67       26.69      0.94 o 
  -4   7   3       95.69       99.04      1.76 o 
  -3   7   3        0.71        1.71      0.62 o 
  -2   7   3        0.45        1.43      0.66 o 
  -1   7   3        0.16        1.34      0.93 o 
   0   7   3       40.66       36.06      0.84 o 
   1   7   3       78.97       62.92      2.82 o 
   2   7   3       33.90       29.97      1.15 o 
   3   7   3        7.83        6.40      0.52 o 
  -8   8   3        0.08        0.17      0.37 o 
  -7   8   3       60.32       52.70      0.99 o 
  -6   8   3      261.97      266.69      2.99 o 
  -5   8   3       78.24       73.09      1.56 o 
  -4   8   3       75.69       70.53      1.52 o 
  -3   8   3       11.99       10.48      0.74 o 
  -2   8   3       10.38        6.92      0.72 o 
  -1   8   3      227.77      206.84      3.35 o 
   0   8   3       25.47       21.98      1.04 o 
   1   8   3        1.09        0.89      0.53 o 
   2   8   3        0.00        0.41      0.57 o 
  -8   9   3       18.48       18.67      0.68 o 
  -7   9   3        3.48        2.94      0.41 o 
  -6   9   3      104.16      100.33      1.65 o 
  -5   9   3       99.56       99.01      1.71 o 
  -4   9   3      190.23      171.89      2.37 o 
  -3   9   3       18.59       13.07      0.90 o 
  -2   9   3       15.98       13.11      1.01 o 
  -1   9   3       53.18       42.07      1.45 o 
   0   9   3        8.59        7.74      0.88 o 
   1   9   3       57.01       66.67      2.03 o 
  -6  10   3        0.05        0.89      0.50 o 
  -5  10   3        0.19        0.82      0.61 o 
  -4  10   3       11.93       13.72      0.95 o 
  -3  10   3        1.54        1.12      0.64 o 
  -2  10   3        9.01        9.87      0.83 o 
  -1  10   3        9.47        8.22      0.94 o 
   2 -11   4       74.08       93.88      2.03 o 
   3 -11   4        9.94        9.41      2.12 o 
   4 -11   4       66.86       77.60      1.27 o 
   5 -11   4        9.67       10.33      1.09 o 
   6 -11   4        4.88        2.85      0.58 o 
  -1 -10   4       39.86       38.37      3.24 o 
   0 -10   4       11.50        8.19      1.26 o 
   1 -10   4        4.28        4.04      0.92 o 
   2 -10   4        3.93        2.42      0.38 o 
   3 -10   4        0.50        0.07      0.32 o 
   4 -10   4       15.80       12.20      2.21 o 
   5 -10   4        0.12       -0.03      0.28 o 
   6 -10   4       14.63       12.36      0.82 o 
   7 -10   4       10.00       13.28      0.51 o 
  -2  -9   4        4.25        3.79      0.65 o 
  -1  -9   4        3.99        3.11      0.47 o 
   0  -9   4        6.67        6.24      0.83 o 
   1  -9   4        2.97        2.64      0.38 o 
   2  -9   4      334.83      331.10      3.31 o 
   3  -9   4        0.02        0.04      0.32 o 
   4  -9   4      424.22      433.30      4.02 o 
   5  -9   4      103.45      114.03      2.16 o 
   6  -9   4       37.21       36.90      0.66 o 
   7  -9   4        3.86        3.34      0.39 o 
   8  -9   4        0.52        0.13      0.12 o 
  -3  -8   4       21.33       20.98      1.00 o 
  -2  -8   4      221.04      231.65      2.12 o 
  -1  -8   4      523.94      579.96      5.85 o 
   0  -8   4       48.79       42.93      0.81 o 
   1  -8   4       78.01       79.24      0.93 o 
   2  -8   4      361.40      350.70      2.26 o 
   3  -8   4        9.27        7.45      0.55 o 
   4  -8   4       12.46       11.55      0.71 o 
   5  -8   4      154.39      148.10      1.22 o 
   6  -8   4      286.57      296.74      2.32 o 
   7  -8   4       73.78       75.97      0.86 o 
   8  -8   4      290.21      306.36      1.57 o 
  -4  -7   4      249.84      261.38      3.00 o 
  -3  -7   4      110.72      115.48      2.33 o 
  -2  -7   4      140.18      140.20      1.95 o 
  -1  -7   4       44.86       39.77      0.79 o 
   0  -7   4      114.32      108.80      1.20 o 
   1  -7   4      122.06      122.03      2.22 o 
   2  -7   4      617.16      614.48      3.24 o 
   3  -7   4      239.27      249.82      2.73 o 
   4  -7   4        1.32        1.04      0.47 o 
   5  -7   4       46.57       44.69      0.95 o 
   6  -7   4        0.93        0.57      0.25 o 
   7  -7   4      104.17      103.02      1.06 o 
   8  -7   4       63.20       61.32      0.60 o 
   9  -7   4        1.69        0.94      0.53 o 
  -5  -6   4      562.64      638.31      5.56 o 
  -4  -6   4       58.38       56.13      1.44 o 
  -3  -6   4        1.34        0.84      0.26 o 
  -2  -6   4        3.73        4.37      1.08 o 
  -1  -6   4       86.39       84.79      1.44 o 
   0  -6   4       28.18       26.97      0.91 o 
   1  -6   4       80.32       83.06      1.90 o 
   2  -6   4       28.30       24.98      0.74 o 
   3  -6   4      627.28      633.70      3.68 o 
   4  -6   4       24.32       25.13      0.61 o 
   5  -6   4        0.95        0.48      0.26 o 
   6  -6   4      298.65      313.06      1.65 o 
   7  -6   4       65.92       67.68      2.08 o 
   8  -6   4      350.27      361.49      3.07 o 
   9  -6   4       63.13       60.69      1.50 o 
  -6  -5   4        7.36        6.13      1.05 o 
  -5  -5   4        0.15        0.05      0.17 o 
  -4  -5   4       79.65       78.03      1.51 o 
  -3  -5   4       47.38       49.11      0.89 o 
  -2  -5   4        0.80        0.78      0.46 o 
  -1  -5   4      304.61      323.97      2.23 o 
   0  -5   4      219.68      231.82      1.75 o 
   1  -5   4       15.30       16.97      0.59 o 
   2  -5   4       74.45       67.75      0.97 o 
   3  -5   4        0.38       -0.23      0.53 o 
   4  -5   4      144.27      150.77      1.24 o 
   5  -5   4        0.18        0.54      0.74 o 
   6  -5   4       59.55       60.52      0.97 o 
   7  -5   4       63.80       59.68      1.54 o 
   8  -5   4       14.00       13.82      0.88 o 
   9  -5   4        1.19        0.42      0.38 o 
  -7  -4   4       19.17       17.57      0.93 o 
  -6  -4   4       40.22       41.17      1.18 o 
  -5  -4   4        0.00       -0.51      0.54 o 
  -4  -4   4        5.19        4.88      0.53 o 
  -3  -4   4      104.24      111.48      1.52 o 
  -2  -4   4        6.01        4.63      0.54 o 
  -1  -4   4       67.51       78.49      1.01 o 
   0  -4   4       13.75        9.77      0.47 o 
   1  -4   4      154.10      160.61      1.31 o 
   2  -4   4      228.35      261.98      1.21 o 
   3  -4   4      817.14      864.63      3.84 o 
   4  -4   4      126.17      135.33      1.28 o 
   5  -4   4        9.15        5.14      0.85 o 
   6  -4   4        0.30        0.45      0.22 o 
   7  -4   4       76.33       73.55      1.83 o 
   8  -4   4       17.14       14.89      0.35 o 
   9  -4   4        5.91        5.34      1.26 o 
  -7  -3   4        6.12        4.86      0.68 o 
  -6  -3   4        0.75        0.34      0.49 o 
  -5  -3   4       28.56       27.83      0.73 o 
  -4  -3   4        4.44        4.01      0.80 o 
  -3  -3   4      195.08      197.06      1.69 o 
  -2  -3   4      103.40      103.06      1.15 o 
  -1  -3   4     1000.17     1029.47      6.46 o 
   0  -3   4      237.66      207.22      1.07 o 
   1  -3   4       83.77       75.66      0.61 o 
   2  -3   4      355.73      362.83      1.33 o 
   3  -3   4        2.38        4.77      0.26 o 
   4  -3   4        1.79        3.70      0.30 o 
   5  -3   4      561.22      606.56      3.53 o 
   6  -3   4       21.93       19.80      0.53 o 
   7  -3   4      146.94      152.98      1.97 o 
   8  -3   4        4.59        4.16      0.60 o 
   9  -3   4       26.02       24.19      0.87 o 
  -8  -2   4        5.32        3.73      0.55 o 
  -7  -2   4       11.41       13.21      1.35 o 
  -6  -2   4      102.05      106.03      1.39 o 
  -5  -2   4        3.79        4.79      1.41 o 
  -4  -2   4      238.32      251.43      1.86 o 
  -3  -2   4        3.00        1.25      0.41 o 
  -2  -2   4       93.59       84.99      0.86 o 
  -1  -2   4       11.95       10.54      0.48 o 
   0  -2   4     1067.96     1053.80      3.15 o 
   1  -2   4     1874.88     1884.38      4.60 o 
   2  -2   4      437.21      434.85      1.42 o 
   3  -2   4        8.49        4.28      0.32 o 
   4  -2   4       99.34      107.70      0.93 o 
   5  -2   4        5.09        5.59      0.64 o 
   6  -2   4        0.17        0.58      0.19 o 
   7  -2   4       17.73       16.26      0.37 o 
   8  -2   4        2.78        2.27      0.23 o 
  -8  -1   4        4.95        3.97      0.54 o 
  -7  -1   4       54.87       53.74      1.09 o 
  -6  -1   4       14.51       12.58      1.04 o 
  -5  -1   4        8.83        9.92      1.25 o 
  -4  -1   4       14.83       15.50      0.89 o 
  -3  -1   4      497.38      489.72      2.15 o 
  -2  -1   4      440.59      448.03      2.33 o 
  -1  -1   4      383.92      394.27      1.79 o 
   0  -1   4      289.23      290.00      2.37 o 
   1  -1   4     1493.52     1549.62      7.56 o 
   2  -1   4        9.18       13.82      0.42 o 
   3  -1   4       31.62       36.10      0.27 o 
   4  -1   4        1.47        0.09      0.28 o 
   5  -1   4        3.52        2.80      0.27 o 
   6  -1   4        4.69        4.03      0.31 o 
   7  -1   4       17.81       16.57      0.54 o 
   8  -1   4       16.53       17.27      0.46 o 
  -8   0   4       29.66       30.65      0.77 o 
  -7   0   4        1.15        0.63      0.29 o 
  -6   0   4       12.32       13.40      1.13 o 
  -5   0   4      217.89      243.64      2.83 o 
  -4   0   4       55.81       53.99      1.06 o 
  -3   0   4     1790.50     1855.31      4.67 o 
  -2   0   4       24.34       21.15      0.54 o 
  -1   0   4      291.28      308.07      1.42 o 
   0   0   4       50.55       46.82      0.56 o 
   1   0   4       29.41       30.53      0.63 o 
   2   0   4      502.79      558.30      2.33 o 
   3   0   4       13.63        8.76      0.48 o 
   4   0   4        6.00        6.39      0.43 o 
   5   0   4      166.69      170.63      1.24 o 
   6   0   4       15.97       13.68      0.40 o 
   7   0   4        0.52        0.53      0.36 o 
   8   0   4       31.40       23.41      0.43 o 
  -9   1   4        0.46        0.11      0.10 o 
  -8   1   4        0.63        1.53      0.69 o 
  -7   1   4       41.34       41.80      2.26 o 
  -6   1   4        5.63        5.50      0.92 o 
  -5   1   4      237.85      239.80      2.09 o 
  -4   1   4      107.07      110.86      1.39 o 
  -3   1   4       34.81       37.77      0.52 o 
  -2   1   4      690.26      749.33      2.17 o 
  -1   1   4      680.25      711.21      2.10 o 
   0   1   4       18.75       14.10      0.56 o 
   1   1   4        6.35        5.94      0.33 o 
   2   1   4       15.61       17.87      0.54 o 
   3   1   4       17.95       12.52      0.29 o 
   4   1   4       20.78       21.15      0.63 o 
   5   1   4      170.29      174.61      0.97 o 
   6   1   4      122.64      119.21      1.24 o 
   7   1   4       33.90       35.90      0.56 o 
  -9   2   4        5.29        5.98      0.80 o 
  -8   2   4      426.98      463.28      1.90 o 
  -7   2   4      236.10      235.31      2.94 o 
  -6   2   4        3.87        1.90      0.44 o 
  -5   2   4       68.94       61.62      0.70 o 
  -4   2   4      349.75      356.28      1.48 o 
  -3   2   4       53.12       52.15      0.52 o 
  -2   2   4       30.45       27.93      0.60 o 
  -1   2   4      160.60      145.42      0.94 o 
   0   2   4       18.98       19.05      0.73 o 
   1   2   4       91.04       94.50      0.70 o 
   2   2   4       19.55       22.58      0.41 o 
   3   2   4       54.91       55.60      0.93 o 
   4   2   4        6.54        6.81      0.39 o 
   5   2   4      539.62      558.78      2.08 o 
   6   2   4      253.75      254.99      1.74 o 
   7   2   4        0.00       -0.01      0.23 o 
  -9   3   4       16.52       15.42      2.97 o 
  -8   3   4        1.47        2.07      0.86 o 
  -7   3   4       49.29       44.16      1.66 o 
  -6   3   4        1.10        1.48      0.62 o 
  -5   3   4        6.51        6.45      0.47 o 
  -4   3   4       75.85       75.37      0.68 o 
  -3   3   4       16.40       20.69      0.47 o 
  -2   3   4       25.06       27.18      0.50 o 
  -1   3   4      314.74      332.42      1.82 o 
   0   3   4      139.22      145.59      0.92 o 
   1   3   4       66.84       62.47      0.75 o 
   2   3   4       97.49       94.01      2.20 o 
   3   3   4      196.81      193.74      1.94 o 
   4   3   4      103.17       97.38      0.83 o 
   5   3   4        5.98        4.15      0.38 o 
   6   3   4       40.49       36.71      0.69 o 
  -9   4   4        0.34        0.18      0.34 o 
  -8   4   4       60.76       62.41      2.19 o 
  -7   4   4        6.65        4.58      0.98 o 
  -6   4   4       14.60       14.99      0.92 o 
  -5   4   4       62.46       59.45      1.82 o 
  -4   4   4       53.50       47.92      0.79 o 
  -3   4   4       81.86       89.37      0.83 o 
  -2   4   4      103.50      105.53      1.22 o 
  -1   4   4      144.46      164.07      1.32 o 
   0   4   4      401.53      432.83      3.99 o 
   1   4   4       14.53       14.59      0.80 o 
   2   4   4        4.61        4.54      0.54 o 
   3   4   4        4.79        4.09      0.50 o 
   4   4   4       88.24       93.78      1.68 o 
   5   4   4       30.96       32.15      0.69 o 
   6   4   4       60.30       57.20      2.03 o 
  -9   5   4       39.63       41.27      1.54 o 
  -8   5   4        1.65        1.23      0.54 o 
  -7   5   4       59.46       59.10      0.94 o 
  -6   5   4       51.87       53.24      1.53 o 
  -5   5   4       91.38       89.43      1.28 o 
  -4   5   4      754.78      796.47      8.62 o 
  -3   5   4        0.09        0.38      0.57 o 
  -2   5   4       17.86       18.77      0.61 o 
  -1   5   4      282.03      311.03      3.19 o 
   0   5   4       45.04       43.71      1.06 o 
   1   5   4        0.22        0.96      0.42 o 
   2   5   4        3.79        3.90      0.48 o 
   3   5   4      235.93      244.33      2.65 o 
   4   5   4       68.73       66.79      2.37 o 
   5   5   4       39.55       36.19      1.51 o 
  -9   6   4       18.31       15.60      3.84 o 
  -8   6   4       56.14       56.33      0.72 o 
  -7   6   4      127.91      126.68      2.78 o 
  -6   6   4       39.06       28.66      0.71 o 
  -5   6   4       96.17      101.00      1.18 o 
  -4   6   4      154.36      153.66      1.64 o 
  -3   6   4      573.92      601.89      4.33 o 
  -2   6   4       99.96       99.46      1.77 o 
  -1   6   4       36.94       36.06      2.40 o 
   0   6   4      134.14      143.32      4.03 o 
   1   6   4        0.15       -0.08      0.37 o 
   2   6   4        3.79        4.43      0.58 o 
   3   6   4        0.73        0.48      0.25 o 
   4   6   4        0.48       -0.31      0.24 o 
  -9   7   4       26.54       28.05      1.70 o 
  -8   7   4        1.37        1.41      0.38 o 
  -7   7   4        0.15        0.35      0.17 o 
  -6   7   4      249.09      234.62      2.78 o 
  -5   7   4       97.12       84.77      1.11 o 
  -4   7   4       74.95       62.92      1.40 o 
  -3   7   4        1.39        0.81      0.64 o 
  -2   7   4       18.72       15.58      0.89 o 
  -1   7   4       54.90       44.31      1.37 o 
   0   7   4       18.71       13.92      1.01 o 
   1   7   4       18.14       13.47      1.16 o 
   2   7   4        0.98        1.71      0.44 o 
   3   7   4       43.72       42.13      3.85 o 
  -8   8   4        2.59        0.71      0.23 o 
  -7   8   4        0.16        0.12      0.25 o 
  -6   8   4       56.44       55.73      1.16 o 
  -5   8   4       88.62       72.16      1.70 o 
  -4   8   4       16.86       15.66      0.90 o 
  -2   8   4        0.02        0.44      0.55 o 
  -1   8   4       35.89       30.82      1.22 o 
   0   8   4        0.62        0.83      0.54 o 
   1   8   4       54.32       50.42      1.61 o 
   2   8   4        1.46        2.03      0.82 o 
  -7   9   4       31.76       33.87      1.04 o 
  -6   9   4       81.18       77.88      1.27 o 
  -5   9   4       16.41       13.24      0.80 o 
  -4   9   4        2.45        3.25      0.61 o 
  -3   9   4        2.40        1.79      0.66 o 
  -2   9   4       10.68        7.38      0.75 o 
  -1   9   4       11.63        8.32      0.91 o 
   0   9   4        5.25        6.62      0.80 o 
  -5  10   4        2.03        2.64      0.44 o 
  -4  10   4       43.72       51.15      1.49 o 
  -3  10   4       23.52       27.94      1.24 o 
   2 -11   5       50.68       50.62      1.79 o 
   3 -11   5        6.81        5.35      1.25 o 
   4 -11   5       26.13       26.07      1.15 o 
   5 -11   5        1.39        0.83      0.93 o 
   0 -10   5       32.75       34.61      1.31 o 
   1 -10   5       10.98        6.80      1.14 o 
   2 -10   5        9.08        5.41      0.66 o 
   3 -10   5        0.94        0.68      0.57 o 
   4 -10   5        2.80        1.41      0.46 o 
   5 -10   5        9.89        6.31      0.61 o 
   6 -10   5       18.40       18.78      0.63 o 
   7 -10   5       12.27       11.56      1.76 o 
  -2  -9   5        0.71        1.28      0.30 o 
  -1  -9   5        0.65        0.25      0.30 o 
   0  -9   5       11.77       10.42      1.22 o 
   1  -9   5       75.37       69.73      1.08 o 
   2  -9   5       10.03        6.82      0.73 o 
   3  -9   5      143.31      122.80      2.58 o 
   4  -9   5       87.98       82.61      2.23 o 
   5  -9   5       70.06       66.39      0.85 o 
   6  -9   5       96.49       99.11      1.00 o 
   7  -9   5       62.00       64.11      0.79 o 
   8  -9   5       34.07       31.86      0.59 o 
  -3  -8   5       32.66       28.54      1.13 o 
  -2  -8   5       11.61       11.71      1.18 o 
  -1  -8   5        1.44        0.60      0.31 o 
   0  -8   5      133.84      125.09      1.42 o 
   1  -8   5       24.28       25.62      0.76 o 
   2  -8   5       19.55       12.10      0.61 o 
   3  -8   5       45.73       28.75      1.18 o 
   4  -8   5      105.77       94.94      1.23 o 
   5  -8   5        3.31        1.69      0.36 o 
   6  -8   5        0.98        0.93      0.29 o 
   7  -8   5       11.79       11.38      0.60 o 
   8  -8   5      119.63      128.14      1.42 o 
  -4  -7   5       58.36       57.43      1.32 o 
  -3  -7   5       81.29       85.27      2.00 o 
  -2  -7   5       19.68       17.36      0.75 o 
  -1  -7   5        0.10       -0.11      0.42 o 
   0  -7   5        0.41        1.45      1.14 o 
   1  -7   5      260.85      256.17      2.43 o 
   2  -7   5      136.79      136.87      1.99 o 
   3  -7   5       85.51       82.82      1.69 o 
   4  -7   5      554.78      551.50      3.94 o 
   5  -7   5        0.53        0.55      0.29 o 
   6  -7   5        0.00        0.07      0.24 o 
   7  -7   5        0.45       -0.10      0.22 o 
   8  -7   5       29.27       27.07      0.44 o 
  -5  -6   5        0.01       -0.48      0.42 o 
  -4  -6   5      242.98      270.27      2.31 o 
  -3  -6   5      665.52      743.23      6.32 o 
  -2  -6   5       59.19       52.76      1.10 o 
  -1  -6   5       55.96       54.49      1.00 o 
   0  -6   5       22.17       21.49      0.69 o 
   1  -6   5       54.79       54.73      1.19 o 
   2  -6   5       16.39       15.49      0.92 o 
   3  -6   5       22.99       20.48      0.65 o 
   4  -6   5        9.89       10.41      0.51 o 
   5  -6   5      398.92      416.26      3.02 o 
   6  -6   5       85.61       90.19      2.21 o 
   7  -6   5        6.21        5.25      0.46 o 
   8  -6   5        1.13        1.00      0.36 o 
  -6  -5   5       49.11       49.34      1.82 o 
  -5  -5   5       18.59       17.49      0.89 o 
  -4  -5   5      240.91      255.12      3.99 o 
  -3  -5   5        0.03       -0.45      0.50 o 
  -2  -5   5        3.77        3.12      1.07 o 
  -1  -5   5      211.78      223.32      2.56 o 
   0  -5   5        2.47        4.28      0.48 o 
   1  -5   5      157.44      172.77      1.21 o 
   2  -5   5      124.43      138.87      1.03 o 
   3  -5   5        1.18        2.20      0.47 o 
   4  -5   5      392.88      419.41      1.87 o 
   5  -5   5      126.23      120.75      1.30 o 
   6  -5   5       25.17       22.89      0.50 o 
   7  -5   5       26.44       27.42      0.45 o 
   8  -5   5        7.20        8.28      0.95 o 
   9  -5   5        2.14        1.69      0.50 o 
  -6  -4   5       10.26        7.82      0.72 o 
  -5  -4   5       54.50       50.95      1.39 o 
  -4  -4   5        5.55        4.59      0.69 o 
  -3  -4   5        7.36        6.68      0.69 o 
  -2  -4   5      198.90      182.99      1.63 o 
  -1  -4   5      195.66      238.23      1.87 o 
   0  -4   5       16.56       16.30      0.50 o 
   1  -4   5        8.16        5.05      0.31 o 
   2  -4   5       33.92       31.85      0.52 o 
   3  -4   5      111.37       99.52      0.98 o 
   4  -4   5      219.79      234.17      3.88 o 
   5  -4   5      594.11      642.21      8.59 o 
   6  -4   5      105.40      109.41      0.90 o 
   7  -4   5        1.65        1.03      0.26 o 
   8  -4   5        6.00        5.62      0.77 o 
  -7  -3   5       46.20       50.27      1.03 o 
  -6  -3   5        0.40        0.47      0.47 o 
  -5  -3   5        4.09        4.17      0.75 o 
  -4  -3   5        8.48        6.87      0.77 o 
  -3  -3   5       54.41       67.76      1.13 o 
  -2  -3   5       11.40       11.63      0.46 o 
  -1  -3   5       35.50       34.82      0.64 o 
   0  -3   5      194.00      222.53      1.71 o 
   1  -3   5       27.65       29.32      0.49 o 
   2  -3   5      162.23      169.73      0.78 o 
   3  -3   5       39.50       34.31      0.51 o 
   4  -3   5      170.39      186.31      0.95 o 
   5  -3   5        5.90        3.76      0.26 o 
   6  -3   5       43.27       42.63      0.51 o 
   7  -3   5      148.87      145.98      1.95 o 
   8  -3   5        0.42        0.09      0.09 o 
  -8  -2   5       16.15       14.11      1.02 o 
  -7  -2   5        0.60        0.98      0.31 o 
  -6  -2   5       14.22       12.29      0.94 o 
  -5  -2   5       11.69       11.64      0.91 o 
  -4  -2   5      162.05      166.25      1.60 o 
  -3  -2   5        0.05       -0.38      0.31 o 
  -2  -2   5        2.36        3.16      0.98 o 
  -1  -2   5        9.29       11.87      0.51 o 
   0  -2   5       78.33       79.11      0.60 o 
   1  -2   5       22.60       25.58      0.48 o 
   2  -2   5      712.35      733.67      2.24 o 
   3  -2   5      986.40      984.53      3.00 o 
   4  -2   5        0.29        0.44      0.14 o 
   5  -2   5       91.29       87.96      0.64 o 
   6  -2   5       11.36        9.80      0.37 o 
   7  -2   5        5.18        5.12      0.30 o 
   8  -2   5       42.67       42.83      0.57 o 
  -8  -1   5        0.69        0.72      0.25 o 
  -7  -1   5       46.84       44.13      1.49 o 
  -6  -1   5        0.15       -0.77      0.64 o 
  -5  -1   5       57.61       57.07      1.24 o 
  -4  -1   5      141.00      129.01      1.60 o 
  -3  -1   5       10.69        4.47      0.44 o 
  -2  -1   5      272.24      296.18      1.50 o 
  -1  -1   5      203.08      215.32      0.99 o 
   0  -1   5     1394.20     1461.99      9.15 o 
   1  -1   5      268.12      280.46      1.03 o 
   2  -1   5      260.32      290.94      1.57 o 
   3  -1   5      455.96      493.46      2.56 o 
   4  -1   5      208.46      202.58      3.02 o 
   5  -1   5      159.79      168.18      4.45 o 
   6  -1   5        6.09        5.75      0.28 o 
   7  -1   5       12.45       11.04      0.34 o 
   8  -1   5        2.57        2.43      0.21 o 
  -8   0   5        9.99        8.30      0.63 o 
  -7   0   5       22.20       21.67      1.07 o 
  -5   0   5      110.76      105.62      1.70 o 
  -4   0   5      180.94      173.79      1.85 o 
  -3   0   5      439.78      461.48      2.09 o 
  -2   0   5       46.05       55.98      0.67 o 
  -1   0   5      371.79      407.31      1.62 o 
   0   0   5      675.48      744.48      2.80 o 
   1   0   5      547.61      593.64      1.78 o 
   2   0   5      254.30      260.92      1.58 o 
   3   0   5       62.37       58.70      0.83 o 
   4   0   5       89.63       97.61      1.10 o 
   5   0   5        5.50        5.09      0.46 o 
   6   0   5        7.47        7.72      0.33 o 
   7   0   5       55.99       54.99      1.30 o 
  -9   1   5       63.41       59.02      1.09 o 
  -8   1   5       86.59      103.40      2.25 o 
  -7   1   5      226.66      229.17      4.29 o 
  -6   1   5       40.20       37.18      1.28 o 
  -5   1   5      119.51      124.10      1.51 o 
  -4   1   5        0.63        0.71      0.48 o 
  -3   1   5      399.76      400.80      1.76 o 
  -2   1   5      814.60      811.91      3.04 o 
  -1   1   5      117.71      121.39      1.15 o 
   0   1   5     1511.53     1653.91      5.18 o 
   1   1   5     1021.83     1035.69      2.50 o 
   2   1   5      161.76      155.01      1.76 o 
   3   1   5       16.97       17.86      0.63 o 
   4   1   5        9.27       10.28      0.81 o 
   5   1   5       68.19       60.93      1.05 o 
   6   1   5        0.35        0.59      0.16 o 
   7   1   5        2.82        2.25      0.22 o 
  -9   2   5      234.74      245.94      3.35 o 
  -8   2   5       22.21       18.66      1.09 o 
  -7   2   5      146.64      132.91      2.63 o 
  -6   2   5     1478.30     1557.36     10.43 o 
  -5   2   5       31.58       29.64      0.91 o 
  -4   2   5       11.68       12.13      0.54 o 
  -3   2   5      286.93      323.77      1.26 o 
  -2   2   5      345.45      364.17      1.48 o 
  -1   2   5       24.99       21.08      0.52 o 
   0   2   5       47.91       42.88      1.25 o 
   1   2   5       45.87       48.06      0.49 o 
   2   2   5       69.91       67.13      0.69 o 
   3   2   5      269.96      281.60      2.06 o 
   4   2   5        9.17        8.05      0.65 o 
   5   2   5        3.80        2.76      0.55 o 
   6   2   5       43.05       37.86      1.10 o 
  -9   3   5       69.43       60.65      2.73 o 
  -8   3   5       52.74       45.82      1.90 o 
  -7   3   5      237.73      253.23      4.06 o 
  -6   3   5      105.36      112.27      2.50 o 
  -5   3   5       23.93       22.29      0.78 o 
  -4   3   5       41.42       40.45      1.33 o 
  -3   3   5        2.79        0.78      0.33 o 
  -2   3   5       42.45       40.98      0.66 o 
  -1   3   5        3.68        3.73      0.38 o 
   0   3   5       20.72       22.21      0.68 o 
   1   3   5      480.97      474.13      2.37 o 
   2   3   5       28.67       29.01      1.74 o 
   3   3   5        2.09        2.62      0.75 o 
   4   3   5      149.52      156.72      1.91 o 
   5   3   5        1.93        1.49      0.82 o 
   6   3   5        1.02        0.82      0.52 o 
  -9   4   5       23.46       23.97      1.46 o 
  -8   4   5       23.89       25.18      1.17 o 
  -7   4   5       20.51       18.35      1.02 o 
  -6   4   5      154.71      155.53      1.37 o 
  -5   4   5       34.37       34.56      0.97 o 
  -4   4   5      130.57      137.94      3.37 o 
  -3   4   5       57.39       59.89      1.68 o 
  -2   4   5       52.10       56.39      0.72 o 
  -1   4   5        3.03        5.18      1.29 o 
   0   4   5        8.15        7.98      0.75 o 
   1   4   5        3.41        4.24      0.95 o 
   2   4   5     1074.41     1158.50      5.81 o 
   3   4   5       51.81       46.69      2.70 o 
   4   4   5        3.30        2.18      0.38 o 
   5   4   5       12.26       14.10      1.19 o 
  -9   5   5       63.16       67.42      1.92 o 
  -8   5   5        0.76       -0.01      0.60 o 
  -7   5   5       90.49       92.83      1.41 o 
  -6   5   5       11.01        8.50      0.56 o 
  -5   5   5      197.86      199.57      1.94 o 
  -4   5   5      197.12      193.32      2.04 o 
  -3   5   5        0.26        0.38      0.52 o 
  -2   5   5      583.48      592.49      4.42 o 
  -1   5   5      327.58      330.24      2.29 o 
   0   5   5       78.88       74.93      1.25 o 
   1   5   5      144.05      135.81      1.55 o 
   2   5   5       33.04       27.38      1.29 o 
   3   5   5       27.25       24.58      0.97 o 
   4   5   5        0.73        0.63      0.57 o 
  -9   6   5       15.33       12.78      2.64 o 
  -8   6   5      267.41      281.39      1.83 o 
  -7   6   5      122.48      121.44      1.67 o 
  -6   6   5       67.08       63.39      1.09 o 
  -5   6   5       31.19       26.21      0.89 o 
  -4   6   5        0.51        0.71      0.36 o 
  -3   6   5       12.02       11.03      0.91 o 
  -2   6   5      166.95      158.59      2.15 o 
  -1   6   5      618.07      604.80      4.09 o 
   0   6   5      138.03      141.53      2.21 o 
   1   6   5      180.24      180.93      2.29 o 
   2   6   5      159.53      173.72      5.77 o 
   3   6   5       24.83       21.70      1.08 o 
  -8   7   5       66.49       61.31      1.38 o 
  -7   7   5       99.75      103.11      1.32 o 
  -6   7   5        3.65        3.10      0.38 o 
  -5   7   5       31.28       35.98      0.98 o 
  -4   7   5      305.59      300.02      4.19 o 
  -3   7   5      205.63      198.28      3.16 o 
  -2   7   5      169.67      164.66      2.83 o 
  -1   7   5      108.42      104.17      2.20 o 
   0   7   5       67.88       62.28      1.60 o 
   1   7   5        6.32        4.78      0.92 o 
   2   7   5        5.90        7.85      1.33 o 
  -8   8   5        1.99        1.17      0.30 o 
  -7   8   5       11.67        8.29      0.58 o 
  -6   8   5        0.00        0.06      0.16 o 
  -5   8   5       19.01       15.25      0.80 o 
  -4   8   5        2.22        2.37      0.76 o 
  -3   8   5      159.14      146.49      2.24 o 
  -2   8   5      117.21      109.20      2.05 o 
  -1   8   5       12.51       10.90      0.93 o 
   0   8   5       35.00       32.65      1.30 o 
   1   8   5        3.23        4.53      0.74 o 
  -6   9   5        3.26        1.25      0.32 o 
  -5   9   5        7.66        9.51      0.87 o 
  -4   9   5        0.00        0.00      0.45 o 
  -3   9   5        6.07        4.23      0.65 o 
  -2   9   5        7.62        5.28      0.78 o 
  -1   9   5       64.95       82.05      2.08 o 
   0 -10   6       18.98       15.06      3.26 o 
   1 -10   6       20.21       17.65      1.23 o 
   2 -10   6        0.00       -0.18      0.32 o 
   3 -10   6        0.50        0.52      0.34 o 
   4 -10   6        8.62        5.37      0.61 o 
   5 -10   6       44.30       42.27      0.80 o 
   6 -10   6        7.59        7.74      0.85 o 
  -1  -9   6        3.36        3.36      0.54 o 
   0  -9   6        6.99        6.30      0.46 o 
   1  -9   6       14.60       10.76      0.61 o 
   2  -9   6       18.91       17.21      0.72 o 
   3  -9   6        0.68        0.74      0.73 o 
   4  -9   6       13.65       10.58      0.77 o 
   5  -9   6        6.76        4.47      0.44 o 
   6  -9   6       16.94       13.23      0.57 o 
   7  -9   6        5.59        5.22      0.30 o 
  -3  -8   6        3.49        2.14      0.74 o 
  -2  -8   6       64.55       63.77      2.18 o 
  -1  -8   6       22.59       23.55      0.87 o 
   0  -8   6        2.73        1.97      0.97 o 
   1  -8   6      126.32      110.38      3.12 o 
   2  -8   6      204.15      175.64      3.03 o 
   3  -8   6       95.26       88.96      1.43 o 
   4  -8   6       47.10       37.95      0.87 o 
   5  -8   6        2.01        1.22      0.33 o 
   6  -8   6       39.87       37.12      1.81 o 
   7  -8   6        2.71        2.31      0.46 o 
   8  -8   6        1.73        1.66      0.21 o 
  -4  -7   6        2.38        1.96      0.36 o 
  -3  -7   6        0.71        0.68      0.39 o 
  -2  -7   6       15.42       15.21      2.04 o 
  -1  -7   6       20.10       16.57      0.67 o 
   0  -7   6      247.48      231.53      1.99 o 
   1  -7   6       10.68        6.45      1.44 o 
   2  -7   6       14.65       11.30      0.67 o 
   3  -7   6        4.38        6.27      0.52 o 
   4  -7   6       92.57       84.87      1.86 o 
   5  -7   6        3.21        3.16      0.62 o 
   6  -7   6      464.06      485.91      5.38 o 
   7  -7   6        2.66        3.11      0.33 o 
   8  -7   6       86.59       87.98      1.58 o 
  -5  -6   6      198.12      206.93      2.35 o 
  -4  -6   6      131.92      136.82      2.46 o 
  -3  -6   6       27.38       26.54      1.20 o 
  -2  -6   6       34.58       35.37      0.93 o 
  -1  -6   6      312.30      311.23      3.12 o 
   0  -6   6        0.33        2.38      0.59 o 
   1  -6   6       20.49       19.96      0.72 o 
   2  -6   6       18.78       17.85      0.52 o 
   3  -6   6        0.53       -0.11      0.37 o 
   4  -6   6       62.12       57.53      0.91 o 
   5  -6   6       97.95       93.63      1.07 o 
   6  -6   6      325.32      336.24      4.18 o 
   7  -6   6      179.95      184.43      1.27 o 
   8  -6   6       44.69       43.77      0.65 o 
  -6  -5   6       57.18       53.40      1.28 o 
  -5  -5   6      299.91      323.82      5.39 o 
  -4  -5   6        6.59        8.43      0.82 o 
  -3  -5   6       96.76       91.73      4.25 o 
  -2  -5   6      157.36      158.62      2.59 o 
  -1  -5   6       11.29       13.68      0.52 o 
   0  -5   6       42.52       41.74      0.83 o 
   1  -5   6      105.17       92.89      0.93 o 
   2  -5   6       40.76       39.11      0.77 o 
   3  -5   6       91.67       81.63      1.00 o 
   4  -5   6      161.42      152.01      2.87 o 
   5  -5   6      163.12      162.60      1.24 o 
   6  -5   6        0.79        1.19      0.24 o 
   7  -5   6        2.05        1.82      0.25 o 
   8  -5   6       38.93       37.55      0.55 o 
  -6  -4   6        0.04        0.15      0.33 o 
  -5  -4   6        0.09        0.41      0.54 o 
  -4  -4   6       26.87       24.37      0.86 o 
  -3  -4   6      198.93      202.34      4.56 o 
  -2  -4   6       78.33       72.13      0.99 o 
  -1  -4   6      276.91      287.77      1.53 o 
   0  -4   6      559.93      544.99      2.42 o 
   1  -4   6      119.50      103.42      0.91 o 
   2  -4   6       51.66       41.61      0.67 o 
   3  -4   6      401.05      394.59      2.02 o 
   4  -4   6        0.47        0.77      0.33 o 
   5  -4   6       85.82       89.13      1.17 o 
   6  -4   6        0.58        0.18      0.11 o 
   7  -4   6       77.55       77.87      0.71 o 
   8  -4   6        2.65        2.30      0.35 o 
  -7  -3   6       35.00       37.50      1.03 o 
  -6  -3   6        0.09       -0.09      0.54 o 
  -5  -3   6       75.46       75.85      1.88 o 
  -4  -3   6        1.66        1.52      0.84 o 
  -3  -3   6      169.75      191.17      1.78 o 
  -2  -3   6       56.30       57.11      0.87 o 
  -1  -3   6       74.63       66.50      0.77 o 
   0  -3   6       69.70       66.87      0.81 o 
   1  -3   6      596.59      605.23      3.39 o 
   2  -3   6        0.98       -0.01      0.21 o 
   3  -3   6      218.71      219.10      1.30 o 
   4  -3   6      241.15      247.06      1.19 o 
   5  -3   6        0.00        0.47      0.17 o 
   6  -3   6        0.04        0.20      0.20 o 
   7  -3   6        2.37        0.81      0.14 o 
   8  -3   6       68.14       59.76      0.48 o 
  -7  -2   6        0.82        0.54      0.81 o 
  -6  -2   6       44.41       49.35      1.70 o 
  -5  -2   6      101.45      102.35      1.95 o 
  -4  -2   6      219.34      219.30      2.23 o 
  -3  -2   6        6.48        6.69      0.84 o 
  -2  -2   6      810.62      850.94      3.76 o 
  -1  -2   6      219.97      215.19      1.21 o 
   0  -2   6       63.09       71.72      0.76 o 
   1  -2   6      167.15      155.45      0.78 o 
   2  -2   6       44.90       50.58      0.60 o 
   3  -2   6      100.11      104.11      0.63 o 
   4  -2   6       37.76       39.16      0.73 o 
   5  -2   6      173.46      160.91      2.63 o 
   6  -2   6        2.89        2.98      0.59 o 
   7  -2   6       51.09       45.08      1.17 o 
   8  -2   6       75.23       67.04      0.72 o 
  -8  -1   6        3.89        3.03      0.39 o 
  -7  -1   6        2.76        2.71      0.82 o 
  -6  -1   6        8.63        4.91      0.74 o 
  -5  -1   6       78.32       76.36      1.25 o 
  -4  -1   6       96.81       91.97      1.29 o 
  -3  -1   6       51.17       52.61      1.02 o 
  -2  -1   6        1.72        1.19      0.19 o 
  -1  -1   6       55.01       64.78      0.88 o 
   0  -1   6       22.43       19.78      0.49 o 
   1  -1   6      110.73      114.65      1.11 o 
   2  -1   6        7.05        5.97      0.59 o 
   3  -1   6       70.91       76.22      0.97 o 
   4  -1   6        7.29        5.94      0.48 o 
   5  -1   6       75.09       75.72      1.07 o 
   6  -1   6      111.01      108.90      1.82 o 
   7  -1   6       68.56       65.46      1.01 o 
  -8   0   6        5.04        3.31      0.89 o 
  -7   0   6        9.58        8.75      0.92 o 
  -6   0   6       49.04       44.25      1.03 o 
  -5   0   6       13.34       11.78      0.91 o 
  -4   0   6       81.23       80.34      1.82 o 
  -3   0   6        0.59        0.69      0.48 o 
  -2   0   6       13.26       11.08      0.47 o 
  -1   0   6     2474.76     2636.75      6.66 o 
   0   0   6      270.81      277.51      1.01 o 
   1   0   6      412.72      461.10      2.27 o 
   2   0   6       75.81       82.53      1.10 o 
   3   0   6       57.28       56.45      0.91 o 
   4   0   6       73.76       70.63      1.06 o 
   5   0   6       19.44       17.99      1.62 o 
   6   0   6       10.29       10.48      0.75 o 
   7   0   6        0.06        0.15      0.17 o 
  -8   1   6       15.70       13.41      1.08 o 
  -7   1   6        5.94        6.57      0.84 o 
  -6   1   6        6.42        5.49      0.93 o 
  -5   1   6       26.31       24.39      1.07 o 
  -4   1   6      131.86      136.71      1.25 o 
  -3   1   6      160.50      151.45      2.27 o 
  -2   1   6       11.48       15.65      0.76 o 
  -1   1   6       75.82       71.19      0.72 o 
   0   1   6      260.95      263.25      2.73 o 
   1   1   6        7.04        5.69      0.42 o 
   2   1   6      304.66      343.78      1.97 o 
   3   1   6      583.37      623.46      3.18 o 
   4   1   6      194.12      196.34      1.80 o 
   5   1   6       96.75       98.16      1.79 o 
   6   1   6       28.13       24.47      0.80 o 
  -8   2   6      350.26      361.94      4.08 o 
  -7   2   6       68.80       65.12      3.07 o 
  -6   2   6       69.81       63.77      2.16 o 
  -5   2   6        7.62        7.51      0.66 o 
  -4   2   6      768.13      796.17      2.63 o 
  -3   2   6        2.34        0.86      0.41 o 
  -2   2   6        0.13       -0.29      0.32 o 
  -1   2   6      178.15      204.15      1.36 o 
   0   2   6       11.65       15.97      0.44 o 
   1   2   6        2.80        2.25      0.26 o 
   2   2   6       78.29       72.66      0.53 o 
   3   2   6      186.64      180.19      3.43 o 
   4   2   6      409.02      443.87      4.05 o 
   5   2   6       13.08       10.40      0.76 o 
   6   2   6       30.00       26.90      1.73 o 
  -9   3   6        0.86        0.05      0.52 o 
  -8   3   6      496.03      520.49      5.72 o 
  -7   3   6       73.25       67.54      1.88 o 
  -6   3   6       89.87       86.70      1.61 o 
  -5   3   6      328.96      345.05      3.72 o 
  -4   3   6        5.26        5.15      0.64 o 
  -3   3   6       61.69       64.33      1.00 o 
  -2   3   6       48.49       45.43      0.72 o 
  -1   3   6       55.05       47.75      0.77 o 
   0   3   6       17.22       16.54      0.49 o 
   1   3   6        4.62        4.08      0.45 o 
   2   3   6      473.07      491.37      3.92 o 
   3   3   6       33.91       33.62      2.05 o 
   4   3   6      104.79      106.06      1.36 o 
   5   3   6      123.79      133.28      1.59 o 
  -8   4   6        0.05        0.53      0.62 o 
  -7   4   6       16.99       16.38      0.64 o 
  -6   4   6      286.54      308.20      3.28 o 
  -5   4   6      113.75      114.40      1.26 o 
  -4   4   6      348.98      369.86      2.99 o 
  -3   4   6      195.32      202.81      1.72 o 
  -2   4   6       22.02       22.60      0.98 o 
  -1   4   6       51.60       51.70      0.74 o 
   0   4   6      443.52      463.67      3.17 o 
   1   4   6        9.45        9.19      0.82 o 
   2   4   6      240.53      244.49      3.87 o 
   3   4   6       48.34       50.20      2.37 o 
   4   4   6      232.91      244.14      2.12 o 
  -8   5   6        0.46        1.29      0.72 o 
  -7   5   6       71.51       69.34      1.27 o 
  -6   5   6       22.87       19.85      0.71 o 
  -5   5   6      205.28      206.80      2.49 o 
  -4   5   6        0.01        0.23      0.30 o 
  -3   5   6     1100.04     1177.58      8.02 o 
  -2   5   6      927.35      964.25     16.37 o 
  -1   5   6      117.28      120.86      2.53 o 
   0   5   6      752.44      780.86      4.89 o 
   1   5   6      212.35      216.37      5.14 o 
   2   5   6        1.94        1.50      0.32 o 
   3   5   6        8.77        5.36      0.56 o 
   4   5   6       55.50       58.40      1.36 o 
  -8   6   6        2.21        1.62      0.30 o 
  -7   6   6        0.00       -0.38      0.27 o 
  -6   6   6      515.08      561.77      5.87 o 
  -5   6   6      672.74      716.34      8.44 o 
  -4   6   6       12.18       10.43      0.63 o 
  -3   6   6      179.18      170.01      1.89 o 
  -2   6   6       36.28       33.34      1.04 o 
  -1   6   6       19.51       16.28      0.93 o 
   0   6   6        8.94        7.51      0.81 o 
   1   6   6      131.71      131.94      1.62 o 
   2   6   6      204.67      233.98      2.15 o 
   3   6   6       25.27       27.26      3.06 o 
  -8   7   6       53.81       54.42      1.10 o 
  -7   7   6       41.14       39.20      0.91 o 
  -6   7   6       67.73       64.11      1.06 o 
  -5   7   6       62.71       62.41      1.06 o 
  -4   7   6        7.15        5.81      0.90 o 
  -3   7   6       40.76       40.20      0.93 o 
  -2   7   6       37.73       35.29      1.27 o 
  -1   7   6       24.98       24.50      1.19 o 
   0   7   6        3.28        1.83      0.61 o 
   1   7   6        4.12        3.22      0.62 o 
  -7   8   6        9.38       10.04      1.53 o 
  -6   8   6        1.52        0.56      0.40 o 
  -5   8   6        1.93        0.82      0.55 o 
  -4   8   6      159.22      154.81      1.66 o 
  -3   8   6       10.49        9.89      0.85 o 
  -2   8   6      205.12      214.22      2.89 o 
  -1   8   6       13.32        8.29      0.81 o 
   0   8   6       17.97       19.07      1.26 o 
  -5   9   6       37.86       52.47      1.48 o 
  -4   9   6       76.21       74.63      1.56 o 
  -3   9   6        0.70        0.42      0.52 o 
   1 -10   7       23.98       25.95      0.72 o 
   2 -10   7        5.38        2.04      0.55 o 
   3 -10   7       15.78        8.69      0.57 o 
   4 -10   7       24.44       25.25      0.81 o 
   5 -10   7        0.02        0.63      0.30 o 
  -1  -9   7        1.03        0.65      0.78 o 
   0  -9   7       15.83       16.97      0.71 o 
   1  -9   7       79.62       80.51      1.33 o 
   2  -9   7       33.70       40.15      0.91 o 
   3  -9   7       22.42       23.60      0.78 o 
   4  -9   7       16.33       14.32      0.66 o 
   5  -9   7       26.08       22.71      0.71 o 
   6  -9   7       31.39       24.69      0.75 o 
  -2  -8   7       17.81       15.06      1.00 o 
  -1  -8   7       29.83       30.26      0.91 o 
   0  -8   7        0.82        0.31      0.36 o 
   1  -8   7        0.06       -0.03      0.29 o 
   2  -8   7       94.13       84.66      2.01 o 
   3  -8   7        7.57        4.53      0.57 o 
   4  -8   7      144.47      135.89      1.89 o 
   5  -8   7       37.56       36.52      1.36 o 
   6  -8   7       82.87       79.36      1.09 o 
   7  -8   7       10.22       10.55      0.85 o 
  -3  -7   7       26.57       29.07      1.33 o 
  -2  -7   7       21.24       17.35      0.88 o 
  -1  -7   7       12.16        8.36      0.87 o 
   0  -7   7       11.57        7.70      0.44 o 
   1  -7   7      115.88      109.36      1.11 o 
   2  -7   7      203.05      195.63      1.85 o 
   3  -7   7        3.02        3.84      0.44 o 
   4  -7   7       48.02       45.21      1.35 o 
   5  -7   7       52.18       48.74      1.54 o 
   6  -7   7       14.62       13.64      0.72 o 
   7  -7   7       25.52       24.37      0.74 o 
  -4  -6   7       16.56       14.14      1.03 o 
  -3  -6   7      168.43      178.25      1.98 o 
  -2  -6   7      561.53      580.15     13.96 o 
  -1  -6   7      104.62       91.35      1.92 o 
   0  -6   7       31.96       30.30      1.20 o 
   1  -6   7        0.35        0.68      0.33 o 
   2  -6   7       20.05       19.78      0.64 o 
   3  -6   7        1.68        1.75      0.76 o 
   4  -6   7      131.76      134.97      1.31 o 
   5  -6   7      118.36      119.55      1.47 o 
   6  -6   7        9.23        9.71      0.74 o 
   7  -6   7        0.57        0.33      0.21 o 
   8  -6   7       19.62       16.20      0.49 o 
  -5  -5   7        3.59        3.44      0.83 o 
  -4  -5   7        9.55        9.58      1.66 o 
  -3  -5   7      259.74      254.08      7.40 o 
  -2  -5   7       11.93        8.74      0.70 o 
  -1  -5   7      450.32      456.00      2.96 o 
   0  -5   7      124.37      124.31      1.75 o 
   1  -5   7        0.03        0.31      0.36 o 
   2  -5   7      328.51      334.48      1.71 o 
   3  -5   7      421.87      434.07      3.18 o 
   4  -5   7        1.71        5.62      1.20 o 
   5  -5   7       71.63       71.87      1.40 o 
   6  -5   7        4.16        3.07      0.32 o 
   7  -5   7        8.87        9.50      0.38 o 
   8  -5   7       25.92       25.30      0.64 o 
  -6  -4   7        3.32        4.46      0.86 o 
  -5  -4   7        3.70        4.20      0.69 o 
  -4  -4   7        6.45        8.02      0.68 o 
  -3  -4   7        0.03       -0.58      0.45 o 
  -2  -4   7      310.63      323.92      2.80 o 
  -1  -4   7      115.14      108.71      1.06 o 
   0  -4   7      168.61      162.13      1.54 o 
   1  -4   7       13.86       13.07      0.50 o 
   2  -4   7      185.94      177.89      1.15 o 
   3  -4   7      209.55      229.29      1.58 o 
   4  -4   7        5.08        4.88      0.42 o 
   5  -4   7        0.04        0.18      0.17 o 
   6  -4   7       46.59       49.17      0.66 o 
   7  -4   7       36.49       39.47      0.79 o 
   8  -4   7       16.29       17.02      0.58 o 
  -6  -3   7        5.65        3.55      0.84 o 
  -5  -3   7       46.10       47.34      2.06 o 
  -4  -3   7       56.62       53.19      1.05 o 
  -3  -3   7       55.81       52.52      1.36 o 
  -2  -3   7       99.65       91.17      1.47 o 
  -1  -3   7       96.05      102.88      1.13 o 
   0  -3   7      500.46      505.40      1.81 o 
   1  -3   7       38.83       36.63      1.08 o 
   2  -3   7        6.34        4.68      0.28 o 
   3  -3   7       16.21       16.18      0.42 o 
   4  -3   7       93.67       90.00      0.83 o 
   5  -3   7       53.51       55.34      0.87 o 
   6  -3   7      116.44      122.31      1.61 o 
   7  -3   7        0.00        0.26      0.70 o 
  -7  -2   7      129.17      141.06      2.76 o 
  -6  -2   7       24.30       29.63      1.32 o 
  -5  -2   7        0.20       -0.38      0.43 o 
  -4  -2   7       31.30       32.42      0.90 o 
  -3  -2   7      519.29      559.42     11.41 o 
  -2  -2   7        5.59        4.85      0.46 o 
  -1  -2   7        1.95        1.82      0.43 o 
   0  -2   7      170.38      194.69      1.08 o 
   1  -2   7       99.80       97.21      0.75 o 
   2  -2   7      136.17      144.50      0.79 o 
   3  -2   7      302.11      327.89      2.13 o 
   4  -2   7       13.88       12.09      0.54 o 
   5  -2   7       73.97       74.64      0.99 o 
   6  -2   7      243.42      247.18      1.78 o 
   7  -2   7       46.39       44.20      0.89 o 
  -7  -1   7        9.03        7.76      0.85 o 
  -6  -1   7        0.13        0.05      0.44 o 
  -5  -1   7        7.72        6.08      0.70 o 
  -4  -1   7       32.10       25.33      1.51 o 
  -3  -1   7      122.58      112.13      1.56 o 
  -2  -1   7      163.06      174.92      1.05 o 
  -1  -1   7        3.75        2.99      0.33 o 
   0  -1   7      526.84      554.25      2.82 o 
   1  -1   7       56.99       59.37      0.55 o 
   2  -1   7      185.69      195.05      1.55 o 
   3  -1   7      156.26      164.63      2.44 o 
   4  -1   7       38.24       29.05      0.72 o 
   5  -1   7        3.24        1.75      0.99 o 
   6  -1   7       21.30       20.27      0.78 o 
   7  -1   7        5.37        3.87      0.47 o 
  -8   0   7        1.90        1.76      0.88 o 
  -7   0   7       12.36       11.59      0.94 o 
  -6   0   7       16.36       15.42      0.98 o 
  -5   0   7        7.05        3.49      1.19 o 
  -4   0   7       70.21       71.35      1.23 o 
  -3   0   7      162.78      173.46      1.23 o 
  -2   0   7      396.03      435.00      1.59 o 
  -1   0   7      118.94      133.93      0.89 o 
   0   0   7      108.82      107.55      0.80 o 
   1   0   7      875.79      927.66      1.87 o 
   2   0   7       29.62       28.22      0.88 o 
   3   0   7      256.44      264.14      2.40 o 
   4   0   7        7.14        5.83      0.75 o 
   5   0   7       39.71       39.55      1.07 o 
   6   0   7        0.07       -0.23      0.28 o 
  -8   1   7        3.63        2.83      0.58 o 
  -7   1   7       40.01       37.94      1.49 o 
  -6   1   7       22.20       19.76      0.93 o 
  -5   1   7      187.47      193.60      1.82 o 
  -4   1   7        7.52        8.00      0.63 o 
  -3   1   7      309.02      330.86      1.86 o 
  -2   1   7      136.25      149.53      0.98 o 
  -1   1   7        0.24        0.41      0.42 o 
   0   1   7       16.14       11.95      0.43 o 
   1   1   7       15.05       14.28      0.37 o 
   2   1   7       49.19       46.54      0.89 o 
   3   1   7      119.52      118.54      1.33 o 
   4   1   7        3.60        3.06      0.70 o 
   5   1   7       61.99       64.06      1.07 o 
   6   1   7       55.05       52.02      1.00 o 
  -8   2   7        8.23        5.27      0.99 o 
  -7   2   7       20.47       20.90      1.27 o 
  -6   2   7      264.55      268.62      3.04 o 
  -5   2   7      224.55      228.97      1.48 o 
  -4   2   7        3.08        2.39      0.52 o 
  -3   2   7       12.14       13.51      0.74 o 
  -2   2   7       89.63       98.29      1.15 o 
  -1   2   7        8.80        6.63      0.48 o 
   0   2   7       21.13       19.14      0.49 o 
   1   2   7       15.06       17.20      0.55 o 
   2   2   7      367.93      377.33      2.41 o 
   3   2   7       13.12       11.00      2.27 o 
   4   2   7       76.41       69.32      1.20 o 
   5   2   7        0.03        0.04      0.32 o 
  -8   3   7        2.11        1.20      0.49 o 
  -7   3   7        0.89        0.31      0.56 o 
  -6   3   7      183.71      185.61      2.12 o 
  -5   3   7      202.73      197.35      1.72 o 
  -4   3   7      456.18      455.93      3.51 o 
  -3   3   7      342.32      357.90      3.16 o 
  -2   3   7      136.66      127.86      1.37 o 
  -1   3   7        6.59        7.92      0.52 o 
   0   3   7      470.49      501.63      2.93 o 
   1   3   7       65.44       68.51      0.87 o 
   2   3   7      265.42      276.24      5.20 o 
   3   3   7        0.22       -0.52      0.35 o 
   4   3   7        1.99        1.64      0.41 o 
   5   3   7       11.34        9.95      0.89 o 
  -8   4   7       23.44       21.40      2.94 o 
  -7   4   7       25.30       25.97      0.78 o 
  -6   4   7        0.21        0.21      0.18 o 
  -5   4   7        5.64        4.70      0.65 o 
  -4   4   7      540.63      579.89      2.77 o 
  -3   4   7       32.42       34.64      1.05 o 
  -2   4   7       47.33       46.04      1.12 o 
  -1   4   7       21.05       21.32      1.22 o 
   0   4   7      475.31      501.02      2.18 o 
   1   4   7        0.38       -0.31      0.36 o 
   2   4   7       15.93       15.48      0.75 o 
   3   4   7        0.00        0.09      0.29 o 
   4   4   7       21.02       19.91      0.85 o 
  -8   5   7        3.82        1.77      0.30 o 
  -7   5   7       12.78       14.89      0.81 o 
  -6   5   7       11.75       12.86      0.68 o 
  -5   5   7        7.84        8.32      1.12 o 
  -4   5   7       36.55       34.19      0.99 o 
  -3   5   7       36.23       35.47      0.80 o 
  -2   5   7       15.56       14.45      1.18 o 
  -1   5   7      212.32      219.89      2.32 o 
   0   5   7      356.41      374.64      6.61 o 
   1   5   7       39.29       40.68      1.18 o 
   2   5   7      119.98      117.71      2.88 o 
   3   5   7       72.01       77.55      1.37 o 
  -7   6   7      106.58      112.92      1.90 o 
  -6   6   7       17.13       16.04      0.86 o 
  -5   6   7       46.24       45.44      1.10 o 
  -4   6   7      346.26      367.29      4.13 o 
  -3   6   7      181.62      184.77      2.39 o 
  -2   6   7        0.00        0.10      0.29 o 
  -1   6   7       57.51       54.56      1.17 o 
   0   6   7        2.48        1.38      0.66 o 
   1   6   7       78.23       73.92      2.80 o 
   2   6   7        0.22        0.46      0.32 o 
  -7   7   7       30.64       29.72      1.00 o 
  -6   7   7        4.73        4.01      0.43 o 
  -5   7   7       15.66       14.42      1.12 o 
  -4   7   7       47.90       46.44      0.96 o 
  -3   7   7       34.37       34.74      1.10 o 
  -2   7   7       42.98       42.54      1.02 o 
  -1   7   7        1.07        1.33      0.41 o 
   0   7   7       23.06       20.23      1.08 o 
  -5   8   7        3.11        3.43      0.47 o 
  -4   8   7       64.74       67.68      2.12 o 
  -3   8   7        5.18        6.69      0.68 o 
  -2   8   7       45.03       46.49      1.09 o 
   3 -10   8       54.66       56.14      1.24 o 
   0  -9   8        0.07        0.01      0.69 o 
   1  -9   8       24.18       22.29      1.31 o 
   2  -9   8        1.49        0.23      0.29 o 
   3  -9   8        2.92        1.84      0.49 o 
   4  -9   8       65.61       75.51      1.79 o 
   5  -9   8        0.73        2.36      0.43 o 
  -2  -8   8       50.90       48.71      1.34 o 
  -1  -8   8       13.66       11.55      0.71 o 
   0  -8   8      225.40      210.79      2.02 o 
   1  -8   8       21.39       18.29      0.71 o 
   2  -8   8       24.46       20.44      0.60 o 
   3  -8   8       91.90       86.82      1.27 o 
   4  -8   8      121.38      116.46      1.45 o 
   5  -8   8        0.04        0.05      0.28 o 
   6  -8   8       19.13       14.71      0.58 o 
  -3  -7   8      145.66      152.81      2.66 o 
  -2  -7   8      109.05      110.46      1.56 o 
  -1  -7   8       14.08       13.69      0.70 o 
   0  -7   8       83.48       83.25      1.21 o 
   1  -7   8        4.93        4.14      0.40 o 
   2  -7   8        0.04       -0.32      0.28 o 
   3  -7   8       44.07       40.03      0.92 o 
   4  -7   8      144.08      137.19      1.84 o 
   5  -7   8        0.00        0.06      0.38 o 
   6  -7   8       66.50       67.70      0.98 o 
   7  -7   8      113.98      120.18      1.53 o 
  -4  -6   8       94.01       92.74      2.15 o 
  -3  -6   8        0.71        0.20      0.39 o 
  -2  -6   8        6.92        6.79      0.59 o 
  -1  -6   8      112.71      119.86      2.44 o 
   0  -6   8      356.80      346.01      3.58 o 
   1  -6   8       63.96       55.92      0.80 o 
   2  -6   8       17.79       14.96      0.51 o 
   3  -6   8       83.08       84.71      1.14 o 
   4  -6   8      160.28      168.64      1.88 o 
   5  -6   8       68.76       65.66      0.94 o 
   6  -6   8       10.50        9.18      0.44 o 
   7  -6   8        3.82        3.52      0.29 o 
  -5  -5   8        5.14        7.13      0.92 o 
  -4  -5   8       47.88       44.95      1.45 o 
  -3  -5   8        2.89        2.11      0.52 o 
  -2  -5   8       46.45       44.30      1.54 o 
  -1  -5   8      162.32      162.94      1.62 o 
   0  -5   8       29.33       26.60      0.60 o 
   1  -5   8      798.70      863.53      2.70 o 
   2  -5   8       20.85       17.86      0.57 o 
   3  -5   8      372.76      388.53      2.20 o 
   4  -5   8       70.46       72.96      1.10 o 
   5  -5   8       20.39       23.04      0.57 o 
   6  -5   8      141.36      155.34      1.40 o 
   7  -5   8        1.32        0.50      0.16 o 
  -5  -4   8       43.32       44.33      1.53 o 
  -4  -4   8        0.00        0.45      0.31 o 
  -3  -4   8        1.94        1.71      0.45 o 
  -2  -4   8       98.35       97.78      1.31 o 
  -1  -4   8       15.82       16.53      0.69 o 
   0  -4   8      369.85      381.34      2.50 o 
   1  -4   8      946.47     1001.41      5.33 o 
   2  -4   8      243.72      252.01      1.76 o 
   3  -4   8      751.11      797.00      2.67 o 
   4  -4   8        1.97        0.68      0.21 o 
   5  -4   8       20.41       23.97      1.03 o 
   6  -4   8        0.02        0.17      0.55 o 
   7  -4   8        3.09        3.50      0.41 o 
  -6  -3   8       52.56       55.25      1.69 o 
  -5  -3   8       70.54       80.53      1.37 o 
  -4  -3   8       18.39       15.97      0.91 o 
  -3  -3   8       63.61       61.60      1.18 o 
  -2  -3   8        6.44        7.82      0.68 o 
  -1  -3   8      338.48      348.99      2.35 o 
   0  -3   8        1.29        1.50      0.41 o 
   1  -3   8      822.49      867.46      2.64 o 
   2  -3   8     1023.11     1072.42      4.66 o 
   3  -3   8        7.94        7.16      0.45 o 
   4  -3   8       57.85       58.91      1.27 o 
   5  -3   8        3.77        1.66      0.53 o 
   6  -3   8       94.61       89.06      1.14 o 
   7  -3   8        1.75        1.61      0.31 o 
  -6  -2   8      143.75      142.91      2.49 o 
  -5  -2   8      401.35      434.77      4.93 o 
  -4  -2   8      482.17      513.37      7.34 o 
  -3  -2   8       10.23       10.10      0.87 o 
  -2  -2   8      692.72      737.24      8.98 o 
  -1  -2   8     1235.75     1269.93      3.87 o 
   0  -2   8       37.91       35.91      0.57 o 
   1  -2   8       49.75       49.60      0.61 o 
   2  -2   8       19.92       21.31      0.52 o 
   3  -2   8      165.14      152.96      1.76 o 
   4  -2   8        0.66        0.76      0.38 o 
   5  -2   8      132.59      146.43      1.94 o 
   6  -2   8        0.62        2.22      0.49 o 
   7  -2   8        3.24        4.02      0.59 o 
  -7  -1   8       88.45       89.42      2.16 o 
  -6  -1   8       92.05       86.45      1.44 o 
  -5  -1   8       84.54       83.83      1.79 o 
  -4  -1   8       76.39       69.90      1.33 o 
  -3  -1   8        4.45        7.74      0.71 o 
  -2  -1   8       78.74       70.06      0.90 o 
  -1  -1   8       34.46       26.49      0.50 o 
   0  -1   8       23.97       21.06      0.41 o 
   1  -1   8       41.43       38.40      0.53 o 
   2  -1   8      111.84      105.32      1.42 o 
   3  -1   8       27.21       29.11      0.78 o 
   4  -1   8       78.19       65.28      1.14 o 
   5  -1   8        0.22        0.79      0.47 o 
   6  -1   8        1.46        1.01      0.35 o 
  -7   0   8       21.45       20.18      1.14 o 
  -6   0   8       16.67       14.77      1.26 o 
  -5   0   8      150.88      150.13      2.67 o 
  -4   0   8       31.99       31.90      0.79 o 
  -3   0   8      116.14      121.68      1.44 o 
  -2   0   8        0.02        0.25      0.24 o 
  -1   0   8        4.40        3.69      0.31 o 
   0   0   8        8.32       10.72      0.52 o 
   1   0   8        8.23        8.28      0.33 o 
   2   0   8        0.01        0.57      0.48 o 
   3   0   8       21.68       22.59      0.90 o 
   4   0   8        3.80        3.40      0.41 o 
   5   0   8       33.86       29.91      1.20 o 
   6   0   8       10.39        6.60      1.03 o 
  -7   1   8        1.07        0.72      0.66 o 
  -6   1   8       50.37       49.63      1.85 o 
  -5   1   8       77.12       69.21      1.43 o 
  -4   1   8       25.10       21.71      0.84 o 
  -3   1   8       67.13       60.51      0.97 o 
  -2   1   8       14.75       17.45      0.75 o 
  -1   1   8        0.15        0.35      0.25 o 
   0   1   8        3.22        1.86      0.39 o 
   1   1   8       43.92       39.98      0.61 o 
   2   1   8       35.97       30.91      1.19 o 
   3   1   8        6.46        5.44      0.73 o 
   4   1   8       18.84       17.21      0.77 o 
   5   1   8      243.58      263.26      3.11 o 
  -7   2   8        0.04       -0.67      0.45 o 
  -6   2   8      146.70      142.63      1.67 o 
  -5   2   8       27.18       25.79      0.71 o 
  -4   2   8      493.50      512.32      3.73 o 
  -3   2   8        2.90        2.94      0.63 o 
  -2   2   8       15.89       16.96      0.85 o 
  -1   2   8        9.14        9.13      0.61 o 
   0   2   8       59.49       51.79      0.97 o 
   1   2   8       50.76       43.73      0.53 o 
   2   2   8      197.09      194.12      2.27 o 
   3   2   8       31.39       31.43      1.16 o 
   4   2   8       52.43       52.78      1.27 o 
   5   2   8       17.21       19.13      2.24 o 
  -7   3   8        3.18        1.95      0.60 o 
  -6   3   8       14.76       12.89      0.66 o 
  -5   3   8       11.38       11.38      1.41 o 
  -4   3   8       57.14       51.81      1.04 o 
  -3   3   8      223.55      207.51      1.78 o 
  -2   3   8     1052.52     1106.66      5.13 o 
  -1   3   8      154.39      149.75      1.87 o 
   0   3   8      787.17      818.76      3.78 o 
   1   3   8       12.81       11.50      0.52 o 
   2   3   8        6.23        4.06      0.58 o 
   3   3   8       55.52       60.63      1.24 o 
   4   3   8        1.46        1.11      0.38 o 
  -7   4   8       18.52       18.52      0.74 o 
  -6   4   8       95.90       97.70      1.79 o 
  -5   4   8       11.23       12.58      0.78 o 
  -4   4   8        7.58        6.76      0.66 o 
  -3   4   8       11.40        8.55      0.69 o 
  -2   4   8     1091.55     1198.36     11.23 o 
  -1   4   8      264.50      275.76      2.75 o 
   0   4   8      419.03      442.35      4.48 o 
   1   4   8      116.39      121.04      1.02 o 
   2   4   8       10.22        9.04      1.21 o 
   3   4   8        2.25        1.69      0.45 o 
  -7   5   8       35.66       32.20      1.02 o 
  -6   5   8        0.07        0.22      0.24 o 
  -5   5   8       60.93       63.44      1.09 o 
  -4   5   8       52.89       57.26      1.04 o 
  -3   5   8       36.70       35.97      0.87 o 
  -2   5   8      162.19      162.78      2.30 o 
  -1   5   8        4.97        4.76      0.62 o 
   0   5   8       57.98       57.63      0.90 o 
   1   5   8       60.20       58.91      2.52 o 
   2   5   8      217.61      233.52      1.37 o 
  -6   6   8        2.92        3.79      0.46 o 
  -5   6   8        4.80        2.80      0.49 o 
  -4   6   8       12.18       10.90      0.65 o 
  -3   6   8        6.34        5.19      0.69 o 
  -2   6   8       78.99       76.85      3.32 o 
  -1   6   8       10.47        9.67      0.70 o 
   0   6   8       34.96       37.41      1.23 o 
   1   6   8        1.79        1.55      0.34 o 
  -5   7   8        2.73        2.21      0.36 o 
  -4   7   8       11.99       12.10      0.76 o 
  -3   7   8        0.46        0.97      0.43 o 
  -2   7   8       97.04      102.87      1.77 o 
  -1   7   8       37.74       36.25      1.06 o 
   1  -9   9       41.87       52.30      1.21 o 
   2  -9   9       27.51       29.02      0.80 o 
   3  -9   9        0.42       -0.08      0.58 o 
   4  -9   9        6.34        6.17      0.54 o 
  -1  -8   9        1.71        1.88      0.50 o 
   0  -8   9        0.37        0.31      0.37 o 
   1  -8   9       19.55       21.99      0.68 o 
   2  -8   9      143.32      138.62      1.34 o 
   3  -8   9       41.97       43.13      0.95 o 
   4  -8   9       40.52       39.42      0.92 o 
   5  -8   9      158.36      168.88      1.73 o 
  -2  -7   9      161.94      155.16      1.84 o 
  -1  -7   9      207.45      209.49      2.02 o 
   0  -7   9       95.18       93.10      1.95 o 
   1  -7   9       22.90       20.38      0.60 o 
   2  -7   9      141.38      151.36      1.29 o 
   3  -7   9        1.34        0.66      0.81 o 
   4  -7   9       38.13       38.92      1.43 o 
   5  -7   9        6.07        3.76      0.38 o 
   6  -7   9       18.46       16.00      0.78 o 
  -3  -6   9       13.68       12.49      1.50 o 
  -2  -6   9       30.21       28.51      0.91 o 
  -1  -6   9        5.84        4.15      0.86 o 
   0  -6   9        2.07        0.95      0.36 o 
   1  -6   9       78.01       77.94      1.08 o 
   2  -6   9      156.91      150.33      1.62 o 
   3  -6   9        1.69        2.02      0.70 o 
   4  -6   9        1.98        1.72      0.40 o 
   5  -6   9        0.16       -0.04      0.24 o 
   6  -6   9        3.99        3.67      0.49 o 
  -4  -5   9       24.68       24.37      1.26 o 
  -3  -5   9        0.02        0.18      0.33 o 
  -2  -5   9       29.10       28.07      1.12 o 
  -1  -5   9        6.61        4.70      0.70 o 
   0  -5   9       66.52       61.71      0.92 o 
   1  -5   9       25.51       23.22      0.59 o 
   2  -5   9      102.32      100.92      1.11 o 
   3  -5   9        0.19       -0.04      0.33 o 
   4  -5   9       73.22       74.15      0.98 o 
   5  -5   9        0.12        0.15      0.18 o 
   6  -5   9       88.87       97.06      0.95 o 
  -5  -4   9        0.03       -0.08      0.29 o 
  -4  -4   9        2.69        3.60      1.10 o 
  -3  -4   9       88.63       87.66      1.34 o 
  -2  -4   9        2.91        1.80      0.36 o 
  -1  -4   9      116.20      118.50      1.38 o 
   0  -4   9      735.71      765.80      2.89 o 
   1  -4   9      483.35      507.07      2.95 o 
   2  -4   9      627.77      666.54      3.13 o 
   3  -4   9       47.80       47.75      2.30 o 
   4  -4   9       59.08       61.38      0.98 o 
   5  -4   9      217.27      235.14      1.93 o 
   6  -4   9        7.05        6.04      0.46 o 
  -5  -3   9       17.49       16.60      1.58 o 
  -4  -3   9       19.22       18.78      0.89 o 
  -3  -3   9       86.09       88.04      2.88 o 
  -2  -3   9      239.00      238.24      1.96 o 
  -1  -3   9       59.02       55.58      1.38 o 
   0  -3   9      106.64      104.94      1.14 o 
   1  -3   9        4.32        3.40      0.30 o 
   2  -3   9       72.72       71.70      0.65 o 
   3  -3   9      212.66      223.24      2.11 o 
   4  -3   9     1105.20     1231.45     14.03 o 
   5  -3   9        5.98        5.81      0.46 o 
   6  -3   9       50.83       44.64      0.92 o 
  -6  -2   9       23.58       22.96      1.85 o 
  -5  -2   9       10.47        9.43      0.84 o 
  -4  -2   9        0.83        1.33      0.48 o 
  -3  -2   9      567.43      586.26      5.15 o 
  -2  -2   9      173.36      166.42      2.80 o 
  -1  -2   9        7.38        7.39      0.82 o 
   0  -2   9      416.49      426.47      2.30 o 
   1  -2   9      512.97      533.70      2.55 o 
   2  -2   9       31.12       26.17      0.49 o 
   3  -2   9        5.67        4.62      0.64 o 
   4  -2   9       97.97       87.63      1.52 o 
   5  -2   9      233.17      238.15      2.32 o 
   6  -2   9      106.09      112.01      1.51 o 
  -6  -1   9      197.06      212.54      5.02 o 
  -5  -1   9       34.52       38.64      1.12 o 
  -4  -1   9       27.00       20.77      1.48 o 
  -3  -1   9       74.47       67.67      2.24 o 
  -2  -1   9       33.12       25.28      0.57 o 
  -1  -1   9       96.38       85.77      0.84 o 
   0  -1   9       16.32       12.52      0.41 o 
   1  -1   9      137.73      135.73      0.75 o 
   2  -1   9       43.31       48.29      0.98 o 
   3  -1   9      144.12      130.51      2.47 o 
   4  -1   9        4.77        5.55      0.49 o 
   5  -1   9       72.78       70.19      2.08 o 
  -7   0   9        3.88        5.79      0.98 o 
  -6   0   9       71.39       73.80      1.60 o 
  -5   0   9       86.62       87.19      1.36 o 
  -4   0   9        1.07        0.28      0.90 o 
  -3   0   9       32.63       23.16      0.71 o 
  -2   0   9       23.21       23.62      0.64 o 
  -1   0   9        0.55       -0.10      0.20 o 
   0   0   9        3.11        1.62      0.50 o 
   1   0   9       50.02       38.48      0.72 o 
   2   0   9       27.38       24.89      0.79 o 
   3   0   9       50.38       42.06      1.03 o 
   4   0   9       32.50       32.23      0.81 o 
   5   0   9        2.36        2.34      0.38 o 
  -7   1   9       28.64       29.31      1.02 o 
  -6   1   9        2.92        0.67      0.31 o 
  -5   1   9       82.30       84.25      1.04 o 
  -4   1   9        9.28        7.67      0.66 o 
  -3   1   9        0.05       -0.43      0.28 o 
  -2   1   9      128.16      112.01      1.24 o 
  -1   1   9      202.39      183.45      1.50 o 
   0   1   9        4.44        3.47      0.69 o 
   1   1   9      138.94      128.30      1.27 o 
   2   1   9       70.80       62.44      1.29 o 
   3   1   9       60.29       59.04      1.11 o 
   4   1   9        1.60        1.38      0.52 o 
  -7   2   9      146.37      155.50      1.89 o 
  -6   2   9        2.16        2.83      0.71 o 
  -5   2   9       79.71       81.96      1.21 o 
  -4   2   9      208.98      193.75      3.78 o 
  -3   2   9       29.33       24.85      0.86 o 
  -2   2   9      255.75      253.95      1.93 o 
  -1   2   9       27.21       20.11      0.90 o 
   0   2   9      103.25      102.97      1.53 o 
   1   2   9        0.42        0.30      0.30 o 
   2   2   9        5.64        5.60      0.48 o 
   3   2   9       11.43        8.45      0.75 o 
   4   2   9        5.86        6.05      0.70 o 
  -7   3   9       44.30       43.93      2.14 o 
  -6   3   9        0.11       -0.06      0.27 o 
  -5   3   9        0.01        0.36      0.42 o 
  -4   3   9        0.11       -0.05      0.23 o 
  -3   3   9        8.89        7.54      0.67 o 
  -2   3   9       30.41       29.33      1.78 o 
  -1   3   9       39.57       31.77      0.96 o 
   0   3   9      210.94      223.73      2.51 o 
   1   3   9        0.33        0.67      0.42 o 
   2   3   9       15.23       12.00      0.70 o 
   3   3   9        7.93        5.92      0.58 o 
  -6   4   9        6.88        7.96      0.62 o 
  -5   4   9       37.60       34.17      0.87 o 
  -4   4   9      300.27      314.31      2.29 o 
  -3   4   9      112.68      113.05      1.64 o 
  -2   4   9       86.57       86.97      1.50 o 
  -1   4   9      507.83      539.67      2.62 o 
   0   4   9       89.88       91.70      2.54 o 
   1   4   9       33.65       33.90      1.02 o 
   2   4   9       63.08       63.53      1.24 o 
  -6   5   9        1.93        1.51      0.36 o 
  -5   5   9       19.55       20.29      0.92 o 
  -4   5   9        0.28        0.21      0.36 o 
  -3   5   9      151.15      156.25      1.94 o 
  -2   5   9        0.61        0.15      0.31 o 
  -1   5   9       48.29       47.96      1.26 o 
   0   5   9       28.49       26.54      1.10 o 
   1   5   9      112.31      120.19      1.57 o 
  -5   6   9       23.95       22.86      0.96 o 
  -4   6   9        0.98        1.21      0.46 o 
  -3   6   9        0.51        0.36      0.29 o 
  -2   6   9        0.86        0.44      0.26 o 
  -1   6   9        0.53        0.21      0.23 o 
   1  -8  10        3.48        1.58      0.39 o 
   2  -8  10        3.51        4.13      0.42 o 
   3  -8  10       31.69       39.39      0.95 o 
  -1  -7  10        1.66        0.52      0.40 o 
   0  -7  10       47.30       40.86      1.04 o 
   1  -7  10       45.36       41.14      0.81 o 
   2  -7  10       25.12       23.18      0.61 o 
   3  -7  10        1.70        0.84      0.33 o 
   4  -7  10       31.33       30.16      0.94 o 
  -2  -6  10        5.89        3.46      0.45 o 
  -1  -6  10        0.80        0.04      0.44 o 
   0  -6  10       21.39       18.10      0.79 o 
   1  -6  10        0.44        0.32      0.28 o 
   2  -6  10       20.08       15.36      0.54 o 
   3  -6  10      105.45      106.52      1.49 o 
   4  -6  10        0.48        0.99      0.33 o 
   5  -6  10       15.20       14.95      0.56 o 
  -3  -5  10       26.17       24.52      1.51 o 
  -2  -5  10       84.93       84.59      1.34 o 
  -1  -5  10       26.05       32.49      1.13 o 
   0  -5  10        8.91        9.48      0.67 o 
   1  -5  10      108.76      117.66      1.11 o 
   2  -5  10       81.54       83.79      0.88 o 
   3  -5  10       42.34       43.88      0.85 o 
   4  -5  10      135.35      151.04      1.60 o 
   5  -5  10       30.05       33.45      0.67 o 
  -4  -4  10        0.29        0.54      0.32 o 
  -3  -4  10       13.99       12.68      1.05 o 
  -2  -4  10       17.32       14.74      1.18 o 
  -1  -4  10      506.36      547.95      7.08 o 
   0  -4  10       77.55       81.83      1.11 o 
   1  -4  10       14.96       15.05      0.55 o 
   2  -4  10      316.09      329.91      2.86 o 
   3  -4  10       62.99       60.38      2.13 o 
   4  -4  10      232.62      248.03      1.43 o 
   5  -4  10       33.25       29.80      0.84 o 
  -5  -3  10        6.65        4.34      0.66 o 
  -4  -3  10      210.80      210.42      2.10 o 
  -3  -3  10      125.19      126.26      1.54 o 
  -2  -3  10      327.88      358.87      3.87 o 
  -1  -3  10      250.77      258.41      2.97 o 
   0  -3  10       10.44        8.10      0.48 o 
   1  -3  10        1.42        1.86      0.40 o 
   2  -3  10        0.20        0.31      0.15 o 
   3  -3  10        0.27        0.22      0.12 o 
   4  -3  10       73.00       80.37      1.66 o 
   5  -3  10       16.22       18.20      0.71 o 
  -5  -2  10        3.82        1.08      0.27 o 
  -4  -2  10      270.43      274.47      2.27 o 
  -3  -2  10       16.67       13.40      0.75 o 
  -2  -2  10       51.19       41.95      0.93 o 
  -1  -2  10      332.03      341.80      2.74 o 
   0  -2  10      220.67      225.41      1.66 o 
   1  -2  10       58.98       59.07      0.87 o 
   2  -2  10      220.57      219.36      1.72 o 
   3  -2  10       50.37       56.22      2.56 o 
   4  -2  10        0.00        0.18      0.35 o 
   5  -2  10       17.83       12.40      0.72 o 
  -6  -1  10        6.48        4.08      1.70 o 
  -5  -1  10      159.30      152.13      2.49 o 
  -4  -1  10      147.55      148.56      1.94 o 
  -3  -1  10        7.17       10.93      0.86 o 
  -2  -1  10       20.67       16.70      0.57 o 
  -1  -1  10        0.94        0.63      0.27 o 
   0  -1  10        0.43        0.37      0.25 o 
   1  -1  10      191.14      186.42      2.21 o 
   2  -1  10        0.49        1.20      0.52 o 
   3  -1  10      292.00      292.28      2.26 o 
   4  -1  10       81.97       87.59      1.38 o 
  -6   0  10        0.18        0.01      0.36 o 
  -5   0  10       11.67        7.98      0.74 o 
  -4   0  10       60.01       63.32      0.93 o 
  -3   0  10      550.23      572.32      4.78 o 
  -2   0  10       29.86       27.65      0.72 o 
  -1   0  10       78.32       73.97      0.98 o 
   0   0  10       17.93       18.61      0.50 o 
   1   0  10       75.99       68.20      1.10 o 
   2   0  10        2.19        1.45      0.41 o 
   3   0  10        5.57        6.39      0.52 o 
   4   0  10       28.88       29.87      0.86 o 
  -6   1  10      151.64      160.02      4.21 o 
  -5   1  10       18.22       15.04      0.66 o 
  -4   1  10        1.22        0.67      0.29 o 
  -3   1  10       11.07       11.92      0.60 o 
  -2   1  10        0.86        1.31      0.45 o 
  -1   1  10        0.39        0.22      0.29 o 
   0   1  10       56.89       51.45      1.10 o 
   1   1  10       81.85       82.72      1.31 o 
   2   1  10        0.18        0.17      0.36 o 
   3   1  10       79.63       86.66      1.40 o 
  -6   2  10       15.88       15.93      1.16 o 
  -5   2  10       46.61       43.96      0.97 o 
  -4   2  10        1.86        1.96      0.47 o 
  -3   2  10       77.56       75.22      1.14 o 
  -2   2  10      160.58      145.40      1.63 o 
  -1   2  10        8.72        7.97      0.46 o 
   0   2  10       97.08       85.31      0.96 o 
   1   2  10       27.53       25.43      1.00 o 
   2   2  10        0.10       -0.28      0.39 o 
   3   2  10        6.97        7.73      0.79 o 
  -6   3  10       20.14       17.15      1.48 o 
  -5   3  10       17.31       14.88      1.13 o 
  -4   3  10       30.24       32.56      1.11 o 
  -3   3  10        0.26        0.21      0.33 o 
  -2   3  10        3.42        2.39      0.39 o 
  -1   3  10       35.87       33.65      1.01 o 
   0   3  10       14.79       12.33      0.69 o 
   1   3  10       44.79       39.35      2.60 o 
   2   3  10      371.21      409.56      6.03 o 
  -5   4  10       93.81       95.76      1.43 o 
  -4   4  10       22.70       23.37      2.45 o 
  -3   4  10       62.56       66.72      1.84 o 
  -2   4  10       67.50       62.88      1.08 o 
  -1   4  10        0.43        0.39      0.20 o 
   0   4  10        5.05        4.46      0.49 o 
  -4   5  10       21.11       20.77      1.48 o 
  -3   5  10       30.82       29.04      1.57 o 
  -2   5  10        0.08        0.03      0.31 o 
  -1   5  10       11.19        8.76      0.71 o 
   1  -7  11        0.30       -0.06      0.29 o 
   2  -7  11        4.57        6.83      0.48 o 
  -1  -6  11       23.61       27.57      1.03 o 
   0  -6  11       25.65       32.86      1.64 o 
   1  -6  11       27.98       28.01      1.65 o 
   2  -6  11        0.43        0.08      0.21 o 
   3  -6  11       32.55       33.00      0.94 o 
  -2  -5  11       64.94       76.00      2.93 o 
  -1  -5  11       21.84       24.32      1.61 o 
   0  -5  11      119.21      120.05      1.42 o 
   1  -5  11        9.58        5.80      0.65 o 
   2  -5  11        9.86        9.30      0.52 o 
   3  -5  11       16.79       16.67      0.86 o 
   4  -5  11       55.61       53.12      1.18 o 
  -3  -4  11      191.50      218.21      2.53 o 
  -2  -4  11       48.32       45.33      1.07 o 
  -1  -4  11       52.12       54.80      1.03 o 
   0  -4  11       49.33       53.08      0.94 o 
   1  -4  11       22.09       17.88      0.56 o 
   2  -4  11        0.25        0.06      0.18 o 
   3  -4  11       31.47       32.26      1.00 o 
   4  -4  11      140.68      149.69      1.72 o 
  -4  -3  11       51.59       56.62      1.27 o 
  -3  -3  11       31.31       27.98      1.12 o 
  -2  -3  11       27.11       31.58      0.97 o 
  -1  -3  11        7.27        4.98      0.52 o 
   0  -3  11        5.06        3.93      0.42 o 
   1  -3  11       22.19       18.65      0.46 o 
   2  -3  11       35.31       36.89      0.54 o 
   3  -3  11        4.52        5.48      0.66 o 
   4  -3  11        7.40        7.48      0.67 o 
  -4  -2  11       51.57       47.73      1.06 o 
  -3  -2  11       22.03       16.94      1.06 o 
  -2  -2  11       22.48       17.74      0.83 o 
  -1  -2  11        1.50        0.74      0.28 o 
   0  -2  11        1.21        0.35      0.23 o 
   1  -2  11      127.67      133.07      1.04 o 
   2  -2  11       84.05       91.09      1.39 o 
   3  -2  11       70.61       59.23      1.62 o 
   4  -2  11       59.21       55.11      1.19 o 
  -4  -1  11       59.91       53.55      3.22 o 
  -3  -1  11       49.72       39.89      1.83 o 
  -2  -1  11      154.59      160.86      1.30 o 
  -1  -1  11        4.97        8.37      0.57 o 
   0  -1  11        2.65        2.42      0.30 o 
   1  -1  11       32.99       25.61      0.60 o 
   2  -1  11        0.55        0.92      0.39 o 
   3  -1  11       38.40       42.81      0.99 o 
  -5   0  11        2.28        1.38      0.37 o 
  -4   0  11        3.60        2.15      0.44 o 
  -3   0  11        0.02       -0.02      0.26 o 
  -2   0  11        0.26        0.54      0.31 o 
  -1   0  11      455.44      468.96      2.49 o 
   0   0  11       22.81       21.92      0.65 o 
   1   0  11      149.71      142.65      1.71 o 
   2   0  11        4.58        2.35      0.84 o 
   3   0  11        0.02        0.93      1.05 o 
  -5   1  11       18.65       18.38      1.40 o 
  -4   1  11       26.65       23.92      0.66 o 
  -3   1  11        4.26        2.75      0.39 o 
  -2   1  11        1.78        1.47      0.42 o 
  -1   1  11        0.53       -0.25      0.25 o 
   0   1  11       11.17       10.25      0.41 o 
   1   1  11       11.08       10.10      0.66 o 
   2   1  11       23.48       22.19      0.81 o 
  -4   2  11        0.87        1.10      0.51 o 
  -3   2  11        5.74        5.81      0.61 o 
  -2   2  11        1.24        0.93      0.45 o 
  -1   2  11       31.43       30.67      0.74 o 
   0   2  11       30.69       27.89      1.31 o 
   1   2  11        1.96        0.64      0.59 o 
  -4   3  11       67.25       63.29      1.30 o 
  -3   3  11        4.69        4.50      0.58 o 
  -2   3  11        1.68        2.37      0.39 o 
  -1   3  11       16.94       14.92      0.57 o 
   0   3  11       67.47       68.45      1.04 o 
   1  -5  12        0.95        0.53      0.25 o 
  -1  -4  12      132.83      157.06      2.04 o 
   0  -4  12       42.33       46.69      0.91 o 
   1  -4  12        0.99        0.49      0.20 o 
   2  -4  12        2.16        1.93      0.33 o 
  -2  -3  12       23.42       21.60      2.05 o 
  -1  -3  12        5.24        3.46      0.50 o 
   0  -3  12        5.08        3.79      0.45 o 
   1  -3  12        4.31        4.58      0.34 o 
   2  -3  12       17.70       16.36      0.61 o 
  -2  -2  12        0.02        1.50      0.40 o 
  -1  -2  12        0.59       -0.04      0.22 o 
   0  -2  12       64.07       63.53      0.82 o 
   1  -2  12        2.17        0.86      0.28 o 
   2  -2  12        2.81        2.07      0.53 o 
  -3  -1  12        0.02       -0.12      0.42 o 
  -2  -1  12       11.06        6.39      0.84 o 
  -1  -1  12        0.65        1.16      0.19 o 
   0  -1  12       67.57       67.15      1.38 o 
   1  -1  12       16.33       15.34      0.48 o 
  -3   0  12        6.65        4.42      0.49 o 
  -2   0  12        4.78        4.53      0.45 o 
  -1   0  12       18.91       13.85      0.55 o 
   0   0  12       91.71       84.29      0.99 o 
   1   0  12       32.72       27.49      1.40 o 
  -2   1  12       21.44       23.87      1.12 o 
  -1   1  12       20.11       18.50      0.99 o 
                                                 
